# Supplementary material for: A Mathematical Model that Simulates Control Options for African Swine Fever Virus (ASFV)
Source: PLoS One. 2016 Jul 8;11(7):e0158658. doi: 10.1371/journal.pone.0158658 (PMC4938631; doi:10.1371/journal.pone.0158658)
Supplement: S1 Data — (XLSX) [file pone.0158658.s001.xlsx]

## Sheet: Fig_2a
	Simulated intervention scenario data
Bio_Interv_Day14	Bio_Interv_Day30	Bio_Interv_Day60	Baseline
317	302	476	573
214	396	496	520
138	203	472	552
136	287	414	554
203	336	462	533
231	128	518	498
118	328	298	555
44	262	267	534
140	261	478	560
115	376	482	519
333	196	396	536
143	442	488	539
118	308	459	560
231	414	407	541
45	91	480	551
272	332	463	512
48	160	483	549
343	369	501	539
75	13	365	520
223	211	466	512
232	303	455	541
355	215	382	503
222	259	433	516
69	358	454	553
176	271	460	493
103	456	507	557
8	250	457	545
264	462	321	551
171	473	430	537
78	443	310	476
150	16	212	581
126	250	467	557
218	386	252	544
239	344	478	540
377	321	477	465
239	194	469	503
198	227	385	513
105	209	477	557
132	263	213	536
152	404	352	535
237	401	399	552
112	372	335	494
147	414	465	569
92	221	347	515
156	477	442	502
89	180	538	539
59	421	484	492
294	163	513	527
122	273	484	562
57	304	479	526
67	459	107	544
277	333	379	558
90	329	497	583
162	166	402	533
174	116	432	621
146	363	418	533
84	496	489	549
335	363	480	546
114	240	482	513
71	363	461	587
319	298	339	536
152	406	453	489
63	447	411	541
131	444	470	554
399	266	504	519
291	234	236	551
73	211	500	586
179	376	449	491
100	103	502	569
169	469	526	579
291	152	460	527
197	81	499	557
262	243	491	617
230	307	506	533
64	455	479	390
107	214	336	537
381	496	431	523
155	401	464	536
257	129	486	518
218	460	485	534
97	52	8	508
114	414	478	526
184	339	459	493
123	302	470	468
78	263	511	570
82	181	490	542
95	91	515	513
108	39	435	549
394	292	437	497
194	350	490	527
185	186	471	535
236	120	506	522
22	128	301	529
101	178	479	551
266	66	355	528
115	412	496	560
161	202	419	514
31	308	370	515
43	220	449	440
72	179	477	584
127	112	532	576
222	300	361	552
262	116	494	529
122	422	481	527
121	418	491	463
288	196	498	580
101	414	406	514
106	130	478	564
118	458	504	493
98	414	386	495
74	364	491	513
60	165	499	554
165	403	486	560
109	283	389	546
191	58	282	519
231	358	469	601
28	107	524	570
138	357	360	535
255	251	477	556
60	384	375	558
306	318	411	558
214	337	462	532
83	318	456	580
159	5	352	530
246	361	519	540
132	447	377	501
34	116	428	516
174	288	471	577
231	363	468	556
108	425	205	549
115	357	456	561
176	353	517	404
161	231	467	521
194	420	510	503
234	224	508	537
185	374	546	586
83	302	518	476
86	313	488	525
62	229	485	530
85	356	337	543
173	463	498	549
106	302	405	528
190	171	474	517
94	287	433	534
349	277	371	562
259	188	266	538
205	287	469	522
350	355	464	526
97	290	488	566
44	348	463	497
173	326	337	502
270	43	525	533
31	105	514	512
24	25	493	534
321	346	402	523
257	398	498	498
180	410	460	570
181	221	493	542
367	441	431	495
39	378	462	544
54	383	417	542
141	405	483	526
108	101	348	498
106	353	367	518
81	375	385	500
85	98	94	595
191	357	457	527
148	361	488	542
331	58	467	506
275	456	501	578
233	317	424	469
250	351	360	587
124	338	170	494
144	189	513	592
74	426	465	452
239	128	487	552
189	359	426	483
205	256	494	536
200	339	406	563
159	191	480	567
133	443	456	546
147	376	413	576
251	430	445	540
103	206	484	518
176	478	474	597
109	477	458	526
337	474	486	558
167	127	487	553
247	331	397	543
61	392	482	529
69	245	415	512
80	257	263	531
26	336	480	510
64	150	491	537
171	304	495	551
401	140	493	528
282	364	453	556
97	412	169	548
357	136	463	519
99	363	508	562
263	360	498	564
130	258	475	522
53	273	455	503
82	462	508	468
37	470	512	594
51	253	507	503
182	356	445	512
156	49	526	523
36	465	348	581
142	392	480	516
151	434	454	557
224	433	379	570
328	58	493	578
105	219	461	548
274	177	481	531
250	474	482	560
17	393	458	528
82	217	518	548
268	460	451	532
189	218	490	534
137	150	225	535
354	366	504	536
303	86	489	484
171	136	504	536
98	170	503	521
322	389	212	532
113	169	486	504
117	429	476	497
146	392	408	490
203	263	513	426
228	395	500	564
105	259	499	542
254	327	475	594
185	216	372	581
118	244	69	539
221	461	420	574
353	78	426	505
91	450	401	505
154	329	493	524
190	218	429	534
139	402	494	505
234	345	384	584
142	392	29	533
95	402	503	507
28	336	503	460
65	318	221	530
237	401	380	530
299	153	467	504
189	92	480	493
155	79	361	547
43	158	515	531
48	418	537	489
76	68	388	506
190	430	499	525
161	128	462	392
309	325	483	537
204	316	497	525
130	356	484	481
111	356	346	514
70	352	361	533
286	462	500	548
109	425	472	538
145	37	448	526
311	149	490	555
143	358	493	599
231	427	493	411
200	120	447	523
394	192	463	503
118	339	445	529
30	259	421	551
50	356	471	550
138	112	451	557
21	113	482	486
21	471	504	514
194	98	208	482
120	444	409	548
187	295	421	556
184	315	515	516
147	294	443	562
100	461	221	611
71	274	441	519
201	207	443	513
94	468	244	539
173	90	475	554
5	108	385	556
65	194	381	550
48	105	493	550
106	234	457	538
76	294	416	533
157	503	410	512
12	432	492	574
317	331	512	516
44	409	495	531
159	386	474	525
164	346	462	545
208	331	391	562
107	391	425	510
21	252	479	543
53	336	234	572
40	362	446	510
114	208	508	565
213	373	463	547
94	357	483	552
96	238	376	546
227	358	311	580
118	370	322	488
141	402	504	566
59	249	482	531
308	310	123	585
160	275	434	510
77	443	495	499
175	419	451	530
178	377	363	522
240	144	448	551
133	300	517	505
123	312	446	546
250	440	490	516
157	362	481	546
41	316	4	516
201	394	405	527
299	417	480	535
230	199	456	522
260	63	489	536
225	180	514	602
79	397	466	568
218	296	498	489
86	118	465	545
127	358	503	535
176	420	194	561
83	475	432	445
10	361	247	514
143	101	5	545
307	274	506	537
275	202	509	468
88	379	467	507
87	236	267	553
346	176	222	503
189	395	458	515
50	198	471	491
44	217	494	468
78	332	379	552
117	302	476	469
314	425	460	453
287	307	480	539
168	369	494	600
407	303	459	546
107	342	114	500
50	147	434	507
146	407	454	540
106	488	280	534
72	275	434	547
120	256	478	550
95	433	461	522
373	290	504	530
236	263	499	554
184	448	470	549
99	128	490	541
49	343	383	522
133	107	93	552
33	320	511	566
167	220	367	547
251	476	355	506
37	112	518	544
70	268	477	470
316	237	457	538
103	505	285	549
89	274	467	537
178	437	525	533
48	462	481	500
149	269	468	607
170	432	466	514
116	285	397	535
151	415	464	499
253	166	426	557
112	96	486	482
94	395	432	529
156	444	498	515
353	443	507	513
99	309	494	533
144	497	446	528
70	221	422	596
162	442	485	520
269	283	446	544
140	303	444	517
32	292	489	609
157	465	465	558
295	376	448	522
241	253	268	546
49	420	430	535
60	286	424	520
146	251	382	498
287	194	381	464
341	306	480	9
289	276	443	532
317	308	458	590
27	383	491	541
82	52	497	523
126	367	466	563
205	258	528	500
240	396	435	556
128	291	278	568
75	34	456	536
149	41	442	439
121	309	452	559
242	213	465	493
198	413	501	524
128	190	485	577
161	351	475	527
238	392	452	548
32	445	475	549
103	424	501	546
84	397	470	514
44	415	452	535
266	220	279	551
175	445	356	579
106	363	449	538
32	450	483	422
44	88	451	553
33	149	488	527
169	46	476	526
26	168	488	577
418	330	322	566
266	224	21	562
329	368	472	583
129	281	499	527
78	388	438	544
38	413	443	523
72	462	117	536
276	344	458	555
248	199	515	497
272	228	529	506
33	176	491	418
74	457	450	555
314	441	445	579
65	171	377	577
256	330	413	561
288	394	479	556
150	34	424	549
119	205	503	609
42	447	415	582
68	285	475	569
67	364	422	546
241	465	418	533
153	473	495	559
91	239	205	527
174	186	457	567
95	253	504	501
147	273	512	406
43	58	318	491
119	426	456	576
213	193	458	522
55	194	494	576
110	37	411	478
135	406	452	522
29	413	514	598
139	456	478	568
185	346	519	550
89	160	478	542
282	135	480	584
6	285	467	555
98	6	496	548
190	432	482	531
103	375	472	458
277	167	424	498
306	406	509	540
19	250	444	580
28	186	444	453
283	202	363	517
36	284	512	534
89	362	261	569
263	81	164	543
203	282	445	552
134	253	460	445
143	106	443	547
156	437	437	523
103	361	445	513
272	285	435	545
151	392	402	572
143	451	511	419
133	187	508	565
108	310	69	523
109	228	485	580
201	243	440	431
164	474	459	524
94	407	395	577
50	312	508	547
164	481	400	508
301	120	315	528
155	346	377	534
128	107	473	547
285	401	450	564
130	323	521	480
177	373	425	467
108	100	496	556
182	402	504	523
77	116	447	542
231	190	365	519
49	324	427	560
80	450	153	555
136	450	476	502
195	381	466	498
164	260	504	527
214	217	344	532
344	99	523	571
162	509	465	520
87	305	333	590
213	407	510	538
61	367	491	503
140	410	496	574
41	110	347	535
28	100	438	549
147	241	511	548
44	385	470	530
118	197	507	529
103	167	459	574
94	208	517	495
139	70	493	515
155	483	486	480
190	93	499	401
306	226	329	541
70	490	442	530
334	297	379	574
64	41	474	493
134	317	499	458
39	471	497	571
50	324	439	524
154	102	505	553
132	242	463	531
56	443	259	532
140	410	488	575
104	399	119	493
60	443	434	562
22	152	488	497
82	388	458	523
255	46	500	514
91	260	508	527
119	77	442	470
151	317	484	490
57	419	529	531
220	266	529	536
80	379	308	554
380	356	433	427
49	376	263	530
321	425	120	555
220	71	414	561
197	106	448	547
93	438	494	546
76	286	444	589
233	75	450	501
138	389	491	521
217	41	466	569
42	60	320	563
338	312	426	604
180	440	500	521
230	433	496	451
181	176	512	572
93	319	453	574
94	165	492	586
71	379	488	526
143	111	476	496
234	256	432	580
36	205	338	496
139	321	465	560
156	124	524	532
112	475	442	599
280	143	500	529
290	304	227	561
179	404	382	532
158	403	419	543
44	85	81	496
208	187	442	520
89	402	468	547
51	367	248	559
71	85	500	403
307	444	441	558
102	172	475	544
60	184	418	504
36	354	494	522
154	338	430	502
88	270	399	587
152	361	420	567
108	335	453	530
172	313	469	554
430	386	194	517
228	339	476	531
275	479	514	461
140	160	444	530
70	268	514	488
212	430	500	554
195	92	518	511
341	252	473	556
21	441	476	536
88	441	449	570
111	158	450	515
175	305	484	540
39	272	531	526
228	446	369	547
86	413	397	542
83	26	490	548
104	441	442	568
214	404	510	505
183	239	348	533
189	407	473	517
104	313	371	538
63	382	489	536
145	241	470	553
119	129	454	505
397	212	122	527
87	317	355	537
350	235	99	513
119	101	538	522
62	400	490	525
170	211	386	499
162	410	487	360
403	466	358	546
168	458	231	493
371	256	396	479
169	161	399	5
128	76	483	566
67	343	473	545
132	307	509	512
307	443	403	494
92	499	357	528
174	341	524	549
364	405	371	527
50	128	509	516
90	184	475	579
187	251	498	568
57	372	492	534
95	359	469	522
104	410	471	544
203	231	451	528
79	105	519	525
187	96	352	547
88	327	461	504
67	417	479	488
127	232	510	565
155	260	486	571
56	453	473	546
260	212	437	504
185	408	435	525
116	361	445	619
288	397	321	481
232	386	487	503
63	212	508	578
67	205	355	504
115	435	470	553
181	170	462	565
176	329	381	547
6	357	477	575
86	65	475	575
199	345	491	487
134	364	176	537
71	456	472	513
164	360	463	492
380	449	503	528
155	213	483	558
54	304	374	590
107	456	429	504
207	396	398	514
47	114	335	377
111	425	501	538
81	46	411	536
151	407	465	520
263	402	465	551
232	227	491	510
126	473	155	573
194	287	421	542
47	389	454	546
337	311	405	466
151	433	482	464
58	302	513	567
113	448	466	537
70	422	441	558
243	388	491	573
95	149	469	519
112	227	389	541
31	291	468	604
60	240	416	510
107	285	506	555
91	190	512	546
111	222	124	525
174	264	492	523
378	409	476	578
94	420	435	502
138	469	466	522
111	457	464	530
365	475	484	550
54	407	433	500
105	23	516	541
244	123	106	371
433	389	515	456
127	116	432	516
141	228	503	516
63	94	502	550
106	457	438	426
376	428	499	533
91	348	450	530
104	316	448	559
92	179	375	549
139	139	508	511
233	292	398	492
126	460	363	589
65	160	527	537
241	119	420	579
299	186	462	514
75	354	330	528
117	359	370	556
48	474	460	579
35	493	432	527
59	271	407	515
288	194	467	561
116	319	498	494
32	309	267	537
83	368	470	551
211	493	456	466
40	357	416	515
95	435	403	507
120	371	471	569
73	478	468	537
129	216	499	532
296	136	509	493
67	288	504	541
45	422	333	541
34	168	358	565
358	161	420	530
296	352	478	508
65	250	482	514
341	195	383	450
47	400	468	571
183	227	228	545
422	77	450	537
121	408	439	510
73	420	371	542
18	373	462	547
347	328	388	496
198	449	416	533
119	103	487	542
201	171	517	526
47	384	260	544
81	457	465	429
131	400	491	544
94	357	215	575
49	441	420	576
56	487	263	522
278	400	324	497
130	273	458	548
186	425	504	537
38	460	510	544
127	368	453	568
87	107	427	510
60	334	361	563
227	414	489	527
58	251	383	553
26	372	433	508
150	81	468	496
248	178	481	455
86	23	498	547
139	416	452	533
251	426	430	565
378	90	330	598
123	142	477	554
91	289	462	552
115	334	487	536
65	229	380	531
82	473	382	565
126	157	462	491
23	342	332	550
80	302	483	592
69	191	450	469
41	232	438	549
70	351	487	525
45	394	519	514
144	116	532	480
250	200	410	585
91	55	491	472
330	168	432	487
95	65	488	529
209	366	422	554
206	186	497	540
119	340	478	577
283	403	320	559
221	313	467	574
78	384	471	529
73	253	471	593
158	172	442	546
141	301	498	525
114	262	518	510
206	242	504	550
362	337	430	540
188	284	466	539
309	491	453	536
155	444	500	567
155	422	460	488
19	337	473	537
196	448	486	545
46	459	520	515
134	439	464	562
337	249	504	535
93	483	470	553
6	470	433	541
75	283	515	569
72	429	482	496
316	451	505	576
288	362	499	585
204	473	470	514
228	325	525	588
153	478	485	527
173	389	442	531
133	245	511	511
23	317	292	502
93	418	451	550
72	194	521	434
218	415	446	534
322	295	457	542
108	283	512	517
64	470	492	566
138	229	444	538
318	440	438	542
46	336	513	525
166	442	491	507
30	314	484	539
313	113	416	514
238	177	406	531
41	290	463	463
195	427	425	469
53	276	441	521
260	110	431	474
47	350	471	527
257	74	463	597
145	152	432	85
226	284	505	554
28	108	474	537
179	399	489	550
190	75	429	532
168	216	202	531
195	419	468	476
152	274	469	542
90	83	358	523
128	352	539	572
77	335	484	501
123	361	499	580
100	352	374	545
125	386	505	551
94	234	479	556
190	287	451	537
52	192	375	503
57	349	475	540
109	311	226	521
383	386	498	575
50	52	502	571
81	312	346	547
85	327	434	541
251	58	472	629
77	76	448	472
160	481	499	505
78	410	518	581
42	476	497	501
92	298	431	535
238	437	466	433
110	461	475	581
142	426	130	543
162	493	481	532
291	374	494	508
75	80	408	434
43	388	440	460
190	365	385	585
128	398	461	543
145	441	417	495
235	283	505	541
103	177	512	569
60	473	459	521
248	384	334	549
298	193	486	491
98	307	486	547
117	261	514	519
234	216	414	483
64	264	438	517
191	151	467	555
10	107	305	458
198	407	430	528
121	156	476	497
290	378	455	517
168	236	465	482
41	144	488	520
168	366	479	464
293	388	494	528
94	176	515	457
123	111	507	446
308	368	485	507
202	134	301	537
57	398	474	561
100	430	426	542
198	418	465	563
25	174	387	579
48	439	378	526
438	107	303	549
131	218	524	523
112	399	180	483
157	313	486	466
174	189	474	494
275	133	383	510
239	406	470	451
279	302	400	564
201	426	514	561
279	309	105	609
153	242	482	533
123	286	383	560
78	369	343	506
204	385	495	566
314	500	445	486
126	319	418	560
312	425	437	513
128	172	487	463
225	444	232	514
40	378	515	508
123	394	383	556
31	439	426	493
82	290	444	554
150	280	453	523
297	283	446	546
173	421	491	563
41	454	450	516
63	263	459	516
438	304	504	513
283	259	428	498
42	437	471	496
39	467	429	546
257	178	513	549
99	283	486	566
49	352	510	498
145	419	476	523
87	244	497	530
75	267	497	573
183	163	364	524
281	398	393	493
326	295	495	558
124	155	483	520
79	283	298	444
61	210	124	507
88	189	377	558
122	322	498	527
124	298	390	506
68	217	505	538
180	360	484	541
249	330	410	543
68	458	282	564
17	309	352	549
195	446	485	567
260	417	458	537
63	363	436	458
164	407	516	481
88	197	341	534
305	389	435	503
37	329	394	505
299	288	518	507
273	311	391	531
110	197	323	580
135	220	471	573
174	280	477	543
15	375	413	505
76	347	316	517
134	291	434	594
185	237	493	556
103	113	490	569
158	267	485	564
89	378	292	609
105	330	395	578
84	321	507	599
177	333	413	596
164	376	460	555
127	334	491	566
137	318	315	491
51	168	497	564
50	128	507	541
171	325	333	556
100	332	454	582
245	175	421	577
79	206	462	526
148	246	159	558
153	271	321	539
82	423	487	590
184	152	391	527
230	59	486	537
298	215	452	492
153	282	439	518
167	448	289	420
307	98	478	534
230	462	380	582
104	208	370	520
73	335	428	486
67	186	454	519
104	416	328	550
232	393	444	572
82	430	521	535
43	54	501	546
186	481	488	524
229	175	404	519
155	62	484	554
290	238	342	572

## Sheet: Fig_2b
	Simulated intervention scenario data
Vac_Interv_5014	Vac_Interv_5030	Vac_Interv_5060	Baseline
279	493	312	573
361	276	516	520
245	434	522	552
252	313	453	554
332	134	526	533
321	240	551	498
204	417	386	555
208	391	400	534
333	345	533	560
253	432	514	519
403	369	513	536
158	347	547	539
348	314	343	560
214	386	460	541
280	233	577	551
274	241	527	512
235	279	514	549
226	45	437	539
25	356	207	520
291	321	440	512
339	377	419	541
231	309	431	503
152	409	514	516
284	359	399	553
245	409	496	493
326	303	561	557
255	467	385	545
259	414	520	551
354	442	468	537
110	376	543	476
362	292	535	581
292	475	515	557
334	356	464	544
268	289	419	540
257	374	524	465
373	209	577	503
304	403	530	513
301	218	521	557
349	218	490	536
240	402	414	535
280	398	517	552
354	480	348	494
254	464	465	569
305	421	347	515
326	372	383	502
119	206	422	539
282	343	464	492
320	257	399	527
288	376	471	562
337	304	404	526
326	422	583	544
265	365	499	558
352	334	539	583
252	287	512	533
346	142	491	621
297	553	587	533
218	132	535	549
350	273	375	546
239	434	513	513
265	415	444	587
300	378	602	536
289	344	543	489
222	426	550	541
305	232	497	554
350	327	344	519
279	305	531	551
340	323	537	586
338	442	487	491
333	347	316	569
284	282	356	579
322	439	376	527
264	295	439	557
292	248	258	617
293	360	515	533
290	290	520	390
147	255	555	537
274	378	547	523
346	287	406	536
351	307	445	518
216	357	549	534
44	472	505	508
289	421	555	526
313	444	408	493
201	454	485	468
28	268	458	570
293	432	332	542
327	406	479	513
264	263	449	549
282	392	563	497
329	348	502	527
334	114	509	535
299	219	503	522
205	364	562	529
379	371	398	551
133	448	366	528
311	344	547	560
295	263	569	514
345	424	432	515
360	351	519	440
348	419	560	584
381	359	488	576
308	297	612	552
342	209	472	529
273	372	395	527
265	272	388	463
316	352	525	580
252	349	495	514
353	295	546	564
299	6	531	493
349	471	487	495
8	328	518	513
348	283	462	554
241	519	536	560
299	352	320	546
362	416	378	519
366	387	523	601
262	452	345	570
325	372	461	535
218	477	474	556
280	356	530	558
289	315	335	558
374	413	539	532
7	336	575	580
311	272	406	530
261	467	461	540
350	338	466	501
91	334	441	516
139	274	322	577
386	483	509	556
265	368	320	549
365	460	513	561
316	314	479	404
277	449	579	521
230	8	456	503
136	345	389	537
359	438	42	586
244	503	546	476
289	540	496	525
50	395	506	530
299	357	529	543
212	378	599	549
309	249	537	528
297	312	537	517
257	439	526	534
277	119	511	562
218	206	431	538
300	279	511	522
303	454	548	526
342	317	507	566
249	201	550	497
323	416	511	502
378	486	292	533
258	441	588	512
366	412	443	534
63	393	471	523
271	419	549	498
346	315	538	570
330	428	504	542
344	349	454	495
337	398	559	544
327	403	524	542
334	206	543	526
235	461	520	498
334	225	582	518
176	369	496	500
322	67	423	595
363	327	422	527
345	314	518	542
254	386	232	506
320	357	552	578
314	367	540	469
301	395	541	587
277	345	545	494
291	350	544	592
323	434	471	452
318	376	427	552
348	290	380	483
335	286	489	536
119	231	484	563
330	288	616	567
112	472	530	546
257	430	419	576
196	360	517	540
351	176	356	518
290	383	549	597
23	407	489	526
351	325	379	558
325	382	450	553
296	291	526	543
187	273	438	529
345	178	424	512
236	368	509	531
7	307	547	510
292	157	502	537
245	404	400	551
319	501	463	528
360	174	533	556
358	434	506	548
323	488	7	519
244	436	339	562
344	481	514	564
190	384	452	522
319	367	577	503
288	369	404	468
266	445	536	594
328	233	406	503
188	338	491	512
186	367	453	523
15	364	481	581
270	293	558	516
279	380	360	557
332	418	496	570
391	358	447	578
327	90	536	548
316	367	220	531
318	390	515	560
341	324	258	528
302	403	380	548
267	204	562	532
305	264	567	534
324	293	537	535
286	215	542	536
282	268	538	484
330	434	473	536
320	354	23	521
335	186	206	532
348	445	486	504
326	330	477	497
254	406	504	490
292	246	570	426
336	430	274	564
348	373	504	542
316	257	446	594
306	488	161	581
221	338	520	539
291	343	429	574
263	396	558	505
299	339	554	505
336	283	496	524
280	458	459	534
379	362	415	505
256	254	331	584
310	573	539	533
229	367	523	507
318	342	529	460
304	427	432	530
334	137	514	530
239	362	359	504
338	468	486	493
331	315	459	547
184	228	460	531
229	534	615	489
323	456	471	506
347	346	9	525
296	403	496	392
205	247	523	537
386	343	450	525
132	348	420	481
359	347	544	514
313	537	530	533
142	220	517	548
320	416	425	538
343	281	432	526
335	384	485	555
229	360	404	599
278	432	355	411
368	418	534	523
390	268	388	503
238	391	518	529
322	331	474	551
265	296	527	550
347	433	557	557
82	269	554	486
349	278	352	514
356	362	529	482
281	452	361	548
254	389	526	556
309	365	465	516
376	267	551	562
328	299	472	611
180	376	500	519
298	291	552	513
282	312	511	539
234	356	516	554
296	509	536	556
339	421	353	550
341	368	464	550
122	302	322	538
311	127	414	533
294	269	467	512
192	331	485	574
14	339	511	516
222	384	544	531
340	327	531	525
282	396	359	545
354	244	556	562
348	318	461	510
309	345	528	543
276	293	310	572
364	445	476	510
319	370	449	565
343	351	391	547
322	388	377	552
336	295	468	546
203	409	483	580
198	369	449	488
370	302	211	566
321	243	547	531
373	432	475	585
242	308	560	510
280	391	505	499
335	283	497	530
337	454	509	522
186	510	528	551
222	460	565	505
319	389	389	546
257	339	576	516
341	378	386	546
206	264	350	516
324	433	471	527
335	346	438	535
338	485	546	522
310	307	529	536
223	10	132	602
282	308	473	568
260	422	317	489
298	319	510	545
363	276	508	535
323	294	410	561
322	234	290	445
254	361	525	514
287	524	522	545
355	306	520	537
312	372	464	468
300	256	510	507
179	323	506	553
320	419	526	503
358	388	573	515
263	277	530	491
336	314	501	468
261	274	508	552
254	387	405	469
392	366	436	453
322	281	528	539
361	37	435	600
287	381	569	546
383	407	557	500
332	496	609	507
164	262	519	540
301	339	413	534
330	303	204	547
284	354	354	550
344	309	561	522
256	333	515	530
239	437	582	554
342	307	492	549
292	246	452	541
366	329	509	522
315	400	135	552
143	314	544	566
239	401	505	547
241	293	486	506
324	351	512	544
302	362	512	470
67	340	402	538
273	368	513	549
332	420	520	537
275	432	565	533
308	232	590	500
296	385	505	607
306	356	529	514
260	393	362	535
286	500	546	499
239	413	450	557
273	256	544	482
340	394	449	529
393	322	411	515
245	236	537	513
315	274	541	533
280	171	525	528
315	408	369	596
394	336	520	520
313	401	521	544
286	313	538	517
345	366	502	609
409	489	506	558
259	283	350	522
351	420	409	546
352	313	474	535
302	439	533	520
308	407	451	498
331	304	477	464
297	405	499	9
263	417	357	532
305	152	524	590
360	440	569	541
361	394	430	523
315	272	502	563
349	268	482	500
223	347	480	556
331	335	532	568
180	436	398	536
239	469	489	439
297	435	533	559
277	390	490	493
245	169	545	524
269	369	535	577
237	326	425	527
323	361	508	548
359	351	474	549
205	257	389	546
118	477	542	514
261	39	367	535
265	201	535	551
250	367	432	579
358	456	244	538
247	342	562	422
279	372	531	553
332	317	380	527
356	192	496	526
327	355	426	577
297	368	475	566
299	320	534	562
304	387	366	583
312	289	488	527
315	333	527	544
321	297	457	523
342	187	334	536
248	347	490	555
254	410	549	497
371	353	548	506
276	294	515	418
276	437	196	555
321	418	522	579
316	281	313	577
50	280	480	561
331	343	451	556
348	511	538	549
214	555	432	609
337	351	433	582
250	237	458	569
80	425	525	546
278	324	538	533
272	317	520	559
6	366	520	527
18	322	528	567
239	373	511	501
325	475	489	406
318	517	548	491
314	405	418	576
323	380	507	522
408	331	445	576
260	271	570	478
353	346	433	522
407	357	554	598
355	521	407	568
294	409	486	550
320	307	382	542
299	438	576	584
276	205	514	555
312	172	547	548
303	416	506	531
342	347	486	458
319	573	442	498
7	70	559	540
342	393	259	580
353	335	380	453
217	281	389	517
302	360	520	534
282	321	486	569
195	359	138	543
310	289	554	552
307	443	427	445
14	241	504	547
264	266	535	523
27	325	546	513
223	334	557	545
209	358	526	572
357	353	529	419
301	350	191	565
8	250	448	523
332	466	325	580
234	419	480	431
309	362	537	524
366	377	11	577
322	333	431	547
348	526	293	508
287	366	507	528
76	296	370	534
285	372	532	547
263	254	529	564
337	388	564	480
280	136	605	467
373	322	543	556
352	362	486	523
236	103	532	542
360	251	541	519
389	147	479	560
287	307	510	555
214	289	403	502
307	365	419	498
327	252	323	527
371	486	514	532
273	365	478	571
321	342	592	520
301	418	489	590
381	447	486	538
279	301	442	503
305	256	483	574
164	551	458	535
283	489	317	549
323	341	522	548
347	173	501	530
333	339	516	529
358	160	531	574
270	279	381	495
307	323	459	515
337	138	547	480
331	242	542	401
313	370	519	541
342	224	569	530
319	377	522	574
220	470	470	493
261	400	420	458
337	413	295	571
367	545	563	524
46	134	436	553
201	503	525	531
371	76	546	532
316	496	504	575
346	325	404	493
195	513	440	562
317	343	290	497
250	356	462	523
335	408	240	514
360	409	538	527
255	458	455	470
344	305	538	490
287	251	549	531
29	341	292	536
218	509	327	554
297	367	543	427
319	383	412	530
362	481	326	555
311	347	470	561
264	134	532	547
278	380	531	546
295	421	434	589
276	388	517	501
352	292	511	521
333	255	164	569
384	341	517	563
339	400	441	604
282	381	479	521
375	409	520	451
288	187	536	572
336	398	507	574
356	384	493	586
290	225	460	526
183	375	318	496
302	455	502	580
162	235	561	496
148	284	506	560
163	318	524	532
291	418	504	599
279	342	183	529
115	245	566	561
318	392	333	532
354	489	495	543
367	461	450	496
306	337	449	520
278	398	482	547
317	210	486	559
202	122	516	403
258	434	500	558
217	325	590	544
292	369	565	504
315	307	285	522
129	286	490	502
307	350	482	587
143	417	500	567
357	437	382	530
354	406	556	554
224	325	500	517
385	327	559	531
283	187	453	461
301	436	550	530
305	433	569	488
294	159	364	554
165	399	512	511
328	337	441	556
266	352	512	536
375	521	531	570
296	380	493	515
288	314	518	540
5	437	534	526
188	11	422	547
356	326	516	542
274	226	550	548
344	465	523	568
278	495	248	505
265	498	385	533
365	447	482	517
346	272	251	538
227	346	499	536
318	263	561	553
19	337	515	505
269	242	502	527
183	258	518	537
346	361	544	513
225	369	516	522
298	335	534	525
340	446	534	499
307	399	500	360
290	391	422	546
321	139	493	493
313	207	420	479
280	391	478	5
281	316	466	566
329	329	548	545
401	346	436	512
315	429	532	494
285	306	504	528
257	41	508	549
290	312	530	527
251	380	548	516
335	427	465	579
326	282	495	568
326	371	528	534
370	421	526	522
353	370	549	544
245	305	516	528
282	389	551	525
352	317	436	547
320	382	579	504
283	408	530	488
278	297	427	565
305	343	469	571
159	339	550	546
350	412	430	504
278	420	453	525
347	388	497	619
378	383	525	481
293	337	501	503
337	405	421	578
347	305	357	504
240	396	546	553
268	499	408	565
275	304	273	547
309	310	404	575
326	228	473	575
316	432	461	487
272	332	534	537
285	306	423	513
364	301	517	492
279	284	531	528
330	304	491	558
369	266	469	590
295	283	501	504
259	361	572	514
260	100	531	377
169	387	286	538
304	362	478	536
320	512	407	520
266	411	493	551
186	266	407	510
156	306	537	573
127	400	351	542
277	397	511	546
254	357	500	466
357	369	497	464
251	396	537	567
225	432	507	537
308	348	457	558
301	326	278	573
343	409	537	519
342	409	336	541
338	312	460	604
254	503	517	510
309	246	505	555
270	417	541	546
295	453	528	525
245	287	514	523
333	302	565	578
342	86	354	502
290	416	474	522
268	354	583	530
178	327	481	550
309	392	515	500
244	316	533	541
350	378	543	371
319	256	510	456
382	194	520	516
395	305	505	516
188	310	472	550
197	294	489	426
194	134	538	533
187	393	538	530
331	507	561	559
220	376	377	549
300	292	378	511
327	243	510	492
229	304	545	589
341	245	520	537
339	362	469	579
148	447	549	514
244	199	528	528
326	500	368	556
305	331	445	579
301	193	507	527
274	348	435	515
216	294	518	561
337	420	293	494
337	391	340	537
264	447	451	551
322	361	476	466
370	461	501	515
317	396	458	507
270	470	384	569
332	309	572	537
185	448	489	532
322	363	550	493
149	370	464	541
267	437	492	541
216	384	503	565
314	405	395	530
347	345	538	508
264	339	494	514
260	366	581	450
267	417	240	571
333	276	567	545
288	367	513	537
329	297	173	510
339	324	498	542
303	381	533	547
288	348	452	496
406	524	532	533
334	349	522	542
291	301	460	526
123	391	409	544
206	356	515	429
307	284	403	544
175	389	388	575
297	287	502	576
253	252	289	522
402	460	263	497
325	284	528	548
324	346	539	537
290	321	160	544
320	263	471	568
299	345	517	510
308	379	470	563
273	349	277	527
253	313	326	553
305	309	310	508
371	381	476	496
333	371	249	455
238	428	431	547
281	418	281	533
187	460	455	565
257	238	510	598
324	208	400	554
270	155	470	552
211	295	533	536
325	331	528	531
280	335	302	565
288	242	553	491
328	375	542	550
200	247	505	592
277	171	305	469
296	350	492	549
291	478	247	525
250	275	513	514
7	444	335	480
227	321	523	585
281	420	391	472
298	377	441	487
258	383	542	529
357	319	436	554
209	351	416	540
280	227	482	577
378	375	528	559
147	414	434	574
241	472	570	529
357	315	541	593
316	158	431	546
302	471	320	525
271	221	492	510
307	179	440	550
214	340	554	540
143	376	349	539
335	351	462	536
282	366	522	567
393	259	530	488
360	319	459	537
343	145	262	545
349	363	517	515
277	338	487	562
276	305	528	535
280	355	258	553
308	321	542	541
211	272	521	569
127	269	485	496
317	129	526	576
294	341	514	585
302	534	487	514
200	372	350	588
327	272	505	527
234	273	411	531
252	230	349	511
313	350	532	502
316	280	552	550
322	332	492	434
285	322	417	534
332	379	271	542
353	352	493	517
268	361	519	566
263	399	504	538
241	380	522	542
306	408	465	525
337	411	498	507
381	376	548	539
262	396	479	514
300	336	311	531
332	361	507	463
368	298	520	469
346	166	549	521
315	256	276	474
325	426	536	527
274	358	430	597
317	449	524	85
335	387	479	554
255	8	444	537
395	522	524	550
351	243	535	532
363	362	452	531
335	273	543	476
284	387	545	542
246	392	470	523
246	314	542	572
281	304	526	501
313	413	538	580
359	397	577	545
375	364	525	551
216	406	401	556
209	270	544	537
332	386	24	503
257	43	447	540
256	355	441	521
217	506	511	575
369	352	472	571
255	324	309	547
288	392	510	541
273	354	455	629
316	343	441	472
277	398	478	505
65	343	440	581
262	386	157	501
349	263	572	535
275	449	531	433
274	219	280	581
291	533	244	543
378	231	551	532
251	435	596	508
198	246	586	434
350	404	527	460
327	167	319	585
263	283	447	543
277	332	464	495
212	398	162	541
270	339	395	569
302	327	407	521
284	175	507	549
116	349	470	491
333	367	547	547
338	336	483	519
351	325	519	483
354	96	540	517
271	311	500	555
330	157	460	458
286	335	380	528
271	268	463	497
303	298	536	517
236	313	515	482
248	377	544	520
320	216	473	464
394	308	514	528
263	405	494	457
334	343	497	446
302	268	492	507
331	247	448	537
292	246	483	561
290	241	430	542
311	219	447	563
270	330	505	579
303	321	539	526
312	20	163	549
240	262	548	523
265	341	360	483
440	436	531	466
342	212	512	494
246	275	493	510
322	376	406	451
308	321	442	564
310	272	479	561
285	321	347	609
276	277	544	533
289	240	465	560
266	347	515	506
174	329	589	566
250	468	345	486
257	376	433	560
337	253	332	513
318	355	133	463
265	448	512	514
278	366	481	508
294	517	533	556
309	306	19	493
316	349	425	554
292	295	584	523
294	274	235	546
342	219	366	563
349	277	540	516
331	308	371	516
359	335	523	513
330	345	561	498
340	426	381	496
76	349	450	546
51	455	296	549
213	368	504	566
226	331	232	498
256	20	568	523
289	72	520	530
311	396	484	573
233	362	529	524
97	484	463	493
340	281	511	558
305	263	123	520
345	270	515	444
333	482	408	507
327	322	470	558
339	405	473	527
307	214	525	506
333	312	515	538
215	108	442	541
364	369	532	543
330	279	512	564
196	259	403	549
230	300	443	567
322	433	356	537
370	363	462	458
379	403	520	481
368	406	542	534
263	353	544	503
320	40	375	505
381	429	310	507
258	386	475	531
288	301	540	580
148	332	487	573
193	379	542	543
374	436	571	505
305	398	397	517
287	342	535	594
329	257	427	556
212	314	511	569
275	146	593	564
290	212	511	609
398	418	475	578
301	329	539	599
258	300	436	596
326	257	471	555
306	255	147	566
178	274	414	491
298	414	426	564
315	279	514	541
252	188	509	556
178	139	381	582
309	345	509	577
267	275	555	526
211	384	492	558
339	384	447	539
353	424	524	590
305	325	548	527
274	205	448	537
62	287	478	492
306	408	546	518
268	337	214	420
380	326	592	534
322	435	500	582
192	276	562	520
306	336	400	486
303	184	514	519
392	273	357	550
167	388	459	572
347	323	409	535
351	476	313	546
312	175	569	524
303	405	491	519
12	284	550	554
346	332	554	572

## Sheet: Fig_2c
	Simulated intervention scenario data
Bio_Vac_7014	Bio_Interv_14	Vac_Interv_7014	Vac_Interv_5014	Vac_Interv_3014	Baseline
31	317	268	279	319	573
37	214	28	361	380	520
55	138	240	245	404	552
34	136	40	252	455	554
32	203	274	332	393	533
69	231	174	321	368	498
23	118	288	204	406	555
50	44	177	208	324	534
50	140	72	333	422	560
28	115	241	253	173	519
69	333	202	403	382	536
67	143	125	158	350	539
34	118	158	348	413	560
26	231	71	214	395	541
31	45	148	280	180	551
81	272	165	274	435	512
78	48	115	235	404	549
55	343	34	226	309	539
89	75	239	25	342	520
83	223	291	291	398	512
47	232	254	339	446	541
62	355	221	231	423	503
76	222	174	152	387	516
16	69	237	284	446	553
19	176	97	245	372	493
8	103	119	326	427	557
70	8	280	255	385	545
42	264	116	259	374	551
34	171	283	354	401	537
54	78	129	110	285	476
100	150	186	362	332	581
11	126	164	292	455	557
42	218	166	334	367	544
29	239	98	268	398	540
22	377	242	257	26	465
60	239	254	373	429	503
75	198	283	304	375	513
52	105	221	301	375	557
18	132	76	349	433	536
36	152	164	240	433	535
61	237	85	280	409	552
96	112	194	354	359	494
84	147	25	254	406	569
30	92	140	305	414	515
48	156	336	326	391	502
68	89	239	119	210	539
35	59	141	282	437	492
68	294	261	320	380	527
39	122	202	288	382	562
64	57	287	337	377	526
18	67	209	326	393	544
32	277	150	265	261	558
38	90	160	352	378	583
93	162	126	252	425	533
33	174	35	346	411	621
53	146	271	297	332	533
13	84	203	218	397	549
28	335	12	350	415	546
82	114	34	239	393	513
57	71	177	265	462	587
75	319	98	300	430	536
23	152	156	289	298	489
67	63	180	222	431	541
30	131	267	305	426	554
15	399	7	350	377	519
34	291	120	279	449	551
98	73	222	340	369	586
117	179	94	338	20	491
25	100	199	333	317	569
58	169	24	284	371	579
40	291	116	322	349	527
42	197	140	264	425	557
51	262	8	292	430	617
92	230	219	293	495	533
64	64	39	290	481	390
20	107	246	147	378	537
53	381	253	274	445	523
53	155	202	346	426	536
24	257	40	351	436	518
41	218	268	216	404	534
17	97	70	44	405	508
11	114	59	289	421	526
34	184	167	313	363	493
62	123	181	201	452	468
42	78	317	28	233	570
116	82	129	293	414	542
26	95	167	327	376	513
36	108	184	264	407	549
45	394	22	282	419	497
143	194	263	329	392	527
48	185	287	334	385	535
14	236	42	299	362	522
27	22	207	205	443	529
32	101	156	379	429	551
22	266	215	133	419	528
59	115	38	311	304	560
47	161	176	295	423	514
43	31	225	345	355	515
15	43	200	360	389	440
45	72	215	348	337	584
25	127	110	381	427	576
50	222	290	308	413	552
48	262	85	342	393	529
108	122	11	273	225	527
7	121	99	265	376	463
24	288	83	316	381	580
25	101	201	252	336	514
54	106	186	353	419	564
87	118	111	299	405	493
66	98	47	349	438	495
17	74	195	8	373	513
84	60	44	348	444	554
40	165	21	241	437	560
26	109	150	299	427	546
24	191	293	362	353	519
55	231	183	366	398	601
32	28	268	262	371	570
21	138	113	325	430	535
52	255	93	218	400	556
53	60	281	280	496	558
72	306	179	289	426	558
11	214	169	374	379	532
27	83	104	7	427	580
85	159	217	311	343	530
61	246	230	261	386	540
27	132	209	350	386	501
33	34	284	91	434	516
48	174	218	139	404	577
78	231	134	386	363	556
76	108	178	265	397	549
11	115	187	365	407	561
82	176	201	316	320	404
63	161	221	277	342	521
87	194	167	230	360	503
14	234	225	136	411	537
82	185	242	359	318	586
35	83	112	244	412	476
19	86	236	289	394	525
48	62	74	50	7	530
22	85	98	299	354	543
123	173	252	212	414	549
83	106	286	309	289	528
31	190	235	297	420	517
36	94	159	257	360	534
39	349	19	277	421	562
63	259	236	218	412	538
27	205	256	300	400	522
65	350	147	303	360	526
46	97	205	342	341	566
19	44	182	249	411	497
63	173	210	323	359	502
33	270	170	378	391	533
16	31	106	258	354	512
17	24	198	366	392	534
49	321	212	63	152	523
23	257	187	271	406	498
34	180	257	346	369	570
33	181	190	330	356	542
80	367	232	344	358	495
68	39	155	337	332	544
59	54	242	327	403	542
30	141	217	334	404	526
22	108	283	235	411	498
57	106	158	334	370	518
81	81	48	176	372	500
43	85	181	322	429	595
58	191	257	363	381	527
48	148	270	345	413	542
41	331	303	254	422	506
35	275	182	320	391	578
44	233	51	314	304	469
37	250	224	301	470	587
50	124	134	277	418	494
24	144	262	291	332	592
82	74	157	323	352	452
73	239	279	318	340	552
31	189	214	348	415	483
53	205	167	335	329	536
91	200	244	119	357	563
39	159	43	330	428	567
52	133	275	112	429	546
31	147	290	257	433	576
29	251	254	196	417	540
104	103	210	351	418	518
64	176	209	290	470	597
72	109	155	23	442	526
57	337	46	351	431	558
104	167	223	325	362	553
38	247	115	296	420	543
18	61	139	187	443	529
32	69	218	345	465	512
67	80	84	236	371	531
36	26	84	7	414	510
88	64	227	292	402	537
10	171	264	245	343	551
44	401	68	319	345	528
19	282	78	360	409	556
14	97	124	358	427	548
68	357	176	323	453	519
40	99	270	244	375	562
52	263	142	344	422	564
21	130	202	190	417	522
65	53	126	319	424	503
21	82	176	288	345	468
77	37	77	266	340	594
77	51	264	328	451	503
21	182	85	188	362	512
36	156	184	186	383	523
38	36	279	15	320	581
71	142	114	270	401	516
76	151	141	279	406	557
59	224	253	332	346	570
13	328	306	391	428	578
98	105	282	327	367	548
57	274	177	316	353	531
30	250	225	318	450	560
12	17	164	341	385	528
118	82	261	302	437	548
33	268	264	267	316	532
24	189	221	305	424	534
17	137	245	324	494	535
43	354	218	286	349	536
44	303	106	282	423	484
11	171	121	330	424	536
54	98	14	320	405	521
159	322	221	335	282	532
49	113	105	348	343	504
65	117	223	326	435	497
32	146	201	254	397	490
43	203	234	292	423	426
43	228	154	336	414	564
47	105	78	348	354	542
58	254	177	316	393	594
39	185	156	306	415	581
58	118	111	221	388	539
90	221	242	291	355	574
26	353	26	263	399	505
27	91	187	299	373	505
21	154	209	336	356	524
61	190	206	280	447	534
9	139	115	379	372	505
47	234	292	256	413	584
59	142	205	310	389	533
38	95	60	229	460	507
43	28	153	318	391	460
51	65	191	304	281	530
100	237	175	334	424	530
56	299	155	239	383	504
196	189	167	338	317	493
80	155	159	331	426	547
28	43	66	184	434	531
23	48	159	229	395	489
31	76	260	323	400	506
141	190	134	347	368	525
55	161	23	296	334	392
45	309	166	205	449	537
11	204	154	386	442	525
91	130	38	132	420	481
12	111	140	359	321	514
39	70	173	313	411	533
69	286	240	142	368	548
37	109	146	320	404	538
43	145	35	343	389	526
33	311	176	335	425	555
25	143	90	229	397	599
76	231	259	278	400	411
41	200	236	368	429	523
148	394	169	390	358	503
40	118	136	238	354	529
18	30	104	322	431	551
61	50	160	265	438	550
63	138	10	347	386	557
23	21	292	82	429	486
62	21	258	349	484	514
40	194	210	356	13	482
37	120	134	281	425	548
40	187	21	254	443	556
43	184	130	309	298	516
35	147	176	376	457	562
35	100	35	328	339	611
24	71	213	180	389	519
73	201	237	298	371	513
41	94	213	282	443	539
28	173	252	234	408	554
42	5	134	296	434	556
53	65	9	339	442	550
16	48	200	341	420	550
26	106	183	122	446	538
22	76	267	311	478	533
89	157	8	294	432	512
102	12	283	192	409	574
29	317	311	14	383	516
74	44	229	222	339	531
25	159	110	340	476	525
89	164	248	282	418	545
56	208	194	354	400	562
105	107	279	348	458	510
96	21	40	309	436	543
24	53	240	276	416	572
41	40	26	364	412	510
43	114	218	319	434	565
64	213	231	343	304	547
47	94	200	322	465	552
106	96	119	336	376	546
40	227	164	203	438	580
75	118	257	198	406	488
106	141	232	370	306	566
72	59	206	321	438	531
100	308	170	373	416	585
58	160	236	242	399	510
53	77	152	280	351	499
54	175	80	335	375	530
33	178	221	337	236	522
61	240	219	186	269	551
50	133	214	222	429	505
42	123	177	319	390	546
78	250	309	257	453	516
86	157	236	341	377	546
29	41	277	206	392	516
31	201	125	324	348	527
56	299	160	335	407	535
62	230	22	338	414	522
63	260	212	310	291	536
21	225	245	223	429	602
38	79	213	282	317	568
91	218	106	260	422	489
70	86	185	298	439	545
92	127	64	363	401	535
34	176	260	323	446	561
55	83	56	322	398	445
22	10	288	254	364	514
35	143	227	287	410	545
51	307	97	355	378	537
19	275	194	312	410	468
42	88	308	300	345	507
21	87	273	179	420	553
91	346	134	320	396	503
93	189	287	358	435	515
51	50	263	263	375	491
142	44	257	336	397	468
42	78	5	261	370	552
94	117	288	254	382	469
45	314	166	392	395	453
65	287	245	322	408	539
28	168	192	361	479	600
26	407	319	287	430	546
34	107	87	383	352	500
27	50	36	332	395	507
38	146	215	164	325	540
54	106	126	301	423	534
46	72	236	330	362	547
89	120	184	284	289	550
54	95	190	344	380	522
44	373	188	256	426	530
45	236	326	239	346	554
75	184	125	342	416	549
47	99	253	292	425	541
37	49	209	366	5	522
35	133	205	315	358	552
71	33	66	143	438	566
65	167	310	239	350	547
11	251	92	241	407	506
41	37	160	324	388	544
15	70	266	302	272	470
29	316	34	67	455	538
15	103	145	273	398	549
30	89	104	332	433	537
31	178	141	275	424	533
53	48	254	308	401	500
38	149	98	296	383	607
46	170	33	306	377	514
60	116	163	260	380	535
31	151	255	286	429	499
51	253	27	239	446	557
38	112	226	273	394	482
54	94	146	340	392	529
51	156	127	393	424	515
112	353	303	245	356	513
56	99	219	315	413	533
69	144	207	280	363	528
40	70	163	315	446	596
39	162	189	394	401	520
109	269	213	313	376	544
13	140	186	286	413	517
47	32	136	345	379	609
52	157	8	409	355	558
37	295	172	259	455	522
81	241	233	351	427	546
146	49	317	352	374	535
30	60	112	302	411	520
32	146	134	308	384	498
79	287	114	331	427	464
57	341	216	297	321	9
38	289	245	263	336	532
22	317	189	305	383	590
69	27	21	360	343	541
27	82	138	361	373	523
38	126	57	315	383	563
82	205	226	349	378	500
63	240	137	223	388	556
37	128	150	331	414	568
37	75	262	180	435	536
53	149	207	239	34	439
43	121	159	297	412	559
42	242	146	277	387	493
81	198	279	245	355	524
31	128	177	269	370	577
47	161	210	237	272	527
26	238	171	323	349	548
58	32	188	359	432	549
54	103	167	205	464	546
24	84	173	118	446	514
38	44	44	261	354	535
61	266	29	265	399	551
41	175	246	250	352	579
88	106	141	358	157	538
32	32	211	247	387	422
86	44	213	279	423	553
28	33	189	332	353	527
185	169	198	356	438	526
38	26	51	327	380	577
32	418	265	297	422	566
13	266	203	299	430	562
85	329	195	304	408	583
85	129	57	312	417	527
21	78	204	315	396	544
117	38	67	321	396	523
98	72	126	342	313	536
38	276	148	248	401	555
83	248	55	254	381	497
60	272	70	371	418	506
10	33	244	276	413	418
33	74	131	276	338	555
65	314	182	321	366	579
48	65	78	316	472	577
16	256	121	50	414	561
59	288	55	331	353	556
98	150	218	348	307	549
30	119	268	214	423	609
34	42	138	337	394	582
35	68	260	250	417	569
22	67	137	80	423	546
19	241	261	278	332	533
60	153	261	272	379	559
71	91	271	6	408	527
26	174	185	18	375	567
20	95	89	239	437	501
57	147	6	325	198	406
41	43	174	318	334	491
11	119	287	314	368	576
47	213	211	323	417	522
25	55	139	408	429	576
16	110	190	260	415	478
57	135	50	353	270	522
14	29	354	407	428	598
27	139	133	355	416	568
40	185	124	294	432	550
56	89	203	320	381	542
112	282	165	299	403	584
77	6	310	276	427	555
54	98	175	312	358	548
13	190	276	303	361	531
59	103	188	342	427	458
58	277	166	319	375	498
33	306	41	7	400	540
37	19	225	342	339	580
68	28	104	353	447	453
10	283	75	217	370	517
49	36	217	302	409	534
89	89	105	282	302	569
51	263	42	195	352	543
52	203	120	310	448	552
19	134	232	307	335	445
16	143	196	14	332	547
68	156	152	264	422	523
76	103	264	27	505	513
42	272	28	223	365	545
47	151	185	209	399	572
40	143	87	357	417	419
40	133	294	301	445	565
35	108	219	8	367	523
71	109	31	332	379	580
69	201	233	234	381	431
38	164	80	309	392	524
49	94	19	366	308	577
80	50	185	322	477	547
40	164	122	348	387	508
75	301	190	287	394	528
97	155	179	76	375	534
37	128	70	285	414	547
26	285	176	263	412	564
11	130	247	337	343	480
74	177	152	280	358	467
29	108	136	373	394	556
20	182	106	352	361	523
25	77	271	236	432	542
22	231	212	360	404	519
68	49	140	389	30	560
63	80	198	287	397	555
59	136	79	214	447	502
48	195	107	307	453	498
113	164	271	327	474	527
56	214	186	371	301	532
116	344	105	273	356	571
123	162	201	321	398	520
48	87	115	301	382	590
33	213	126	381	406	538
48	61	103	279	374	503
101	140	263	305	184	574
43	41	78	164	399	535
20	28	134	283	444	549
31	147	140	323	410	548
27	44	175	347	377	530
27	118	257	333	343	529
66	103	271	358	402	574
62	94	140	270	402	495
45	139	184	307	391	515
11	155	171	337	356	480
8	190	166	331	386	401
17	306	283	313	456	541
137	70	158	342	472	530
116	334	244	319	366	574
46	64	261	220	474	493
148	134	223	261	415	458
40	39	197	337	393	571
17	50	270	367	386	524
136	154	191	46	433	553
66	132	208	201	404	531
32	56	273	371	420	532
28	140	112	316	453	575
91	104	40	346	411	493
23	60	336	195	342	562
16	22	206	317	330	497
10	82	215	250	311	523
53	255	6	335	347	514
37	91	222	360	463	527
26	119	158	255	415	470
80	151	89	344	332	490
43	57	272	287	486	531
12	220	219	29	366	536
87	80	299	218	345	554
44	380	276	297	425	427
111	49	241	319	406	530
56	321	236	362	426	555
48	220	161	311	441	561
24	197	172	264	339	547
102	93	235	278	405	546
10	76	215	295	448	589
21	233	264	276	383	501
62	138	261	352	368	521
40	217	38	333	416	569
22	42	34	384	413	563
44	338	101	339	365	604
78	180	88	282	393	521
62	230	126	375	402	451
23	181	219	288	377	572
50	93	59	336	412	574
92	94	138	356	387	586
93	71	238	290	408	526
24	143	199	183	406	496
26	234	222	302	378	580
53	36	174	162	428	496
98	139	213	148	367	560
18	156	159	163	421	532
15	112	278	291	385	599
49	280	253	279	368	529
14	290	11	115	392	561
40	179	263	318	386	532
34	158	56	354	329	543
87	44	241	367	451	496
40	208	252	306	425	520
41	89	182	278	396	547
47	51	201	317	437	559
67	71	238	202	353	403
33	307	191	258	385	558
38	102	117	217	432	544
66	60	232	292	440	504
75	36	152	315	421	522
27	154	189	129	402	502
39	88	206	307	336	587
28	152	176	143	352	567
54	108	33	357	450	530
40	172	104	354	438	554
62	430	101	224	357	517
86	228	119	385	432	531
40	275	42	283	408	461
39	140	192	301	430	530
76	70	153	305	377	488
6	212	249	294	424	554
37	195	302	165	368	511
36	341	39	328	277	556
26	21	191	266	428	536
9	88	114	375	435	570
34	111	186	296	389	515
65	175	190	288	330	540
41	39	119	5	422	526
21	228	238	188	321	547
46	86	100	356	317	542
29	83	240	274	384	548
103	104	136	344	370	568
29	214	191	278	385	505
28	183	231	265	411	533
23	189	261	365	350	517
36	104	75	346	405	538
39	63	54	227	420	536
27	145	265	318	403	553
74	119	169	19	395	505
34	397	24	269	383	527
80	87	85	183	413	537
47	350	202	346	322	513
48	119	169	225	431	522
29	62	108	298	412	525
68	170	286	340	353	499
17	162	214	307	431	360
85	403	216	290	386	546
7	168	34	321	339	493
43	371	107	313	402	479
94	169	229	280	395	5
31	128	17	281	351	566
28	67	125	329	418	545
71	132	57	401	388	512
34	307	151	315	406	494
46	92	167	285	411	528
65	174	184	257	362	549
103	364	228	290	421	527
43	50	41	251	394	516
48	90	90	335	369	579
14	187	145	326	434	568
78	57	134	326	345	534
42	95	31	370	309	522
34	104	258	353	337	544
88	203	145	245	380	528
60	79	250	282	493	525
14	187	120	352	450	547
128	88	226	320	453	504
56	67	211	283	299	488
62	127	171	278	339	565
29	155	132	305	371	571
36	56	182	159	313	546
87	260	253	350	420	504
51	185	232	278	431	525
65	116	229	347	375	619
127	288	172	378	327	481
107	232	30	293	363	503
66	63	218	337	368	578
82	67	235	347	422	504
96	115	61	240	369	553
13	181	224	268	360	565
77	176	38	275	401	547
25	6	125	309	376	575
24	86	340	326	373	575
84	199	253	316	451	487
27	134	179	272	395	537
40	71	232	285	394	513
37	164	234	364	407	492
31	380	198	279	430	528
52	155	289	330	436	558
27	54	255	369	445	590
33	107	280	295	396	504
8	207	279	259	457	514
60	47	260	260	392	377
80	111	234	169	391	538
18	81	209	304	396	536
46	151	193	320	353	520
44	263	283	266	420	551
57	232	175	186	376	510
134	126	40	156	417	573
50	194	176	127	399	542
97	47	236	277	413	546
23	337	228	254	370	466
42	151	96	357	415	464
13	58	25	251	428	567
22	113	282	225	235	537
50	70	275	308	441	558
58	243	112	301	404	573
59	95	102	343	446	519
26	112	14	342	282	541
71	31	252	338	435	604
28	60	71	254	378	510
16	107	78	309	348	555
34	91	195	270	397	546
44	111	250	295	369	525
28	174	33	245	377	523
36	378	304	333	443	578
43	94	199	342	383	502
62	138	209	290	422	522
72	111	102	268	366	530
37	365	164	178	409	550
33	54	182	309	398	500
44	105	178	244	409	541
34	244	276	350	341	371
98	433	241	319	364	456
23	127	146	382	410	516
54	141	313	395	373	516
70	63	199	188	454	550
51	106	73	197	471	426
90	376	208	194	457	533
12	91	166	187	326	530
13	104	228	331	421	559
33	92	67	220	342	549
93	139	152	300	325	511
16	233	219	327	438	492
50	126	207	229	413	589
43	65	150	341	280	537
79	241	268	339	448	579
22	299	196	148	386	514
19	75	280	244	429	528
17	117	223	326	346	556
52	48	268	305	328	579
41	35	230	301	434	527
132	59	231	274	451	515
46	288	191	216	384	561
30	116	31	337	375	494
80	32	171	337	347	537
55	83	132	264	427	551
65	211	166	322	376	466
32	40	241	370	416	515
41	95	131	317	411	507
47	120	276	270	401	569
110	73	177	332	469	537
56	129	225	185	390	532
105	296	215	322	382	493
38	67	241	149	387	541
12	45	86	267	428	541
87	34	165	216	393	565
41	358	70	314	397	530
83	296	199	347	391	508
47	65	153	264	425	514
24	341	178	260	380	450
49	47	21	267	440	571
42	183	251	333	376	545
42	422	96	288	385	537
45	121	116	329	400	510
72	73	207	339	289	542
152	18	249	303	452	547
64	347	254	288	420	496
43	198	35	406	388	533
17	119	207	334	351	542
36	201	240	291	262	526
82	47	55	123	357	544
75	81	269	206	387	429
25	131	193	307	393	544
82	94	167	175	396	575
48	49	209	297	433	576
21	56	217	253	388	522
29	278	148	402	443	497
36	130	232	325	432	548
21	186	97	324	394	537
65	38	203	290	346	544
18	127	291	320	450	568
62	87	92	299	388	510
13	60	247	308	423	563
40	227	163	273	403	527
58	58	208	253	414	553
70	26	231	305	449	508
15	150	104	371	420	496
38	248	164	333	369	455
89	86	240	238	426	547
43	139	90	281	366	533
40	251	76	187	386	565
36	378	205	257	409	598
57	123	247	324	403	554
19	91	32	270	347	552
43	115	241	211	406	536
41	65	108	325	422	531
120	82	237	280	413	565
39	126	202	288	425	491
37	23	253	328	436	550
71	80	218	200	388	592
63	69	216	277	387	469
85	41	68	296	412	549
32	70	143	291	311	525
45	45	166	250	437	514
82	144	43	7	445	480
17	250	98	227	379	585
48	91	149	281	405	472
24	330	201	298	365	487
38	95	263	258	308	529
44	209	6	357	422	554
86	206	231	209	373	540
110	119	182	280	424	577
16	283	287	378	398	559
49	221	5	147	428	574
62	78	242	241	365	529
17	73	229	357	377	593
60	158	169	316	414	546
33	141	224	302	360	525
40	114	125	271	427	510
24	206	230	307	430	550
29	362	183	214	377	540
33	188	271	143	442	539
56	309	223	335	336	536
37	155	114	282	348	567
58	155	118	393	404	488
19	19	232	360	377	537
28	196	107	343	356	545
47	46	20	349	458	515
83	134	176	277	441	562
36	337	241	276	396	535
67	93	284	280	413	553
70	6	181	308	434	541
83	75	166	211	335	569
80	72	69	127	411	496
59	316	184	317	492	576
59	288	38	294	403	585
59	204	240	302	267	514
48	228	223	200	8	588
41	153	232	327	408	527
73	173	184	234	401	531
79	133	145	252	375	511
52	23	296	313	298	502
90	93	75	316	401	550
63	72	251	322	5	434
18	218	199	285	356	534
143	322	162	332	437	542
66	108	262	353	383	517
26	64	190	268	387	566
34	138	147	263	342	538
121	318	185	241	410	542
31	46	179	306	406	525
55	166	237	337	357	507
28	30	186	381	434	539
55	313	23	262	372	514
66	238	278	300	422	531
75	41	190	332	407	463
30	195	237	368	344	469
48	53	163	346	403	521
21	260	225	315	411	474
9	47	101	325	411	527
13	257	217	274	402	597
21	145	203	317	392	85
29	226	183	335	331	554
30	28	148	255	379	537
55	179	185	395	385	550
49	190	192	351	378	532
61	168	208	363	389	531
27	195	151	335	249	476
73	152	233	284	342	542
61	90	83	246	380	523
22	128	193	246	429	572
71	77	186	281	302	501
68	123	190	313	435	580
25	100	20	359	367	545
31	125	133	375	377	551
84	94	170	216	385	556
74	190	66	209	407	537
30	52	204	332	413	503
95	57	276	257	324	540
62	109	145	256	441	521
41	383	222	217	405	575
64	50	263	369	458	571
26	81	190	255	453	547
196	85	153	288	361	541
19	251	247	273	421	629
50	77	12	316	455	472
54	160	127	277	395	505
44	78	117	65	334	581
56	42	232	262	442	501
57	92	167	349	290	535
88	238	70	275	284	433
62	110	279	274	432	581
28	142	38	291	367	543
18	162	122	378	294	532
115	291	227	251	428	508
82	75	168	198	421	434
35	43	196	350	417	460
23	190	269	327	362	585
21	128	245	263	378	543
42	145	181	277	427	495
35	235	139	212	414	541
40	103	170	270	166	569
21	60	57	302	393	521
57	248	185	284	367	549
9	298	257	116	405	491
39	98	186	333	360	547
31	117	212	338	362	519
34	234	293	351	7	483
69	64	175	354	459	517
24	191	358	271	367	555
75	10	161	330	416	458
44	198	160	286	434	528
45	121	45	271	419	497
50	290	127	303	347	517
36	168	184	236	396	482
50	41	253	248	376	520
76	168	143	320	402	464
58	293	251	394	403	528
96	94	243	263	388	457
52	123	275	334	286	446
45	308	298	302	451	507
78	202	171	331	274	537
33	57	70	292	318	561
53	100	248	290	374	542
57	198	17	311	394	563
22	25	220	270	424	579
169	48	96	303	5	526
50	438	209	312	344	549
19	131	244	240	429	523
27	112	80	265	439	483
105	157	218	440	386	466
44	174	189	342	410	494
22	275	22	246	411	510
32	239	178	322	452	451
42	279	243	308	36	564
48	201	103	310	429	561
47	279	113	285	428	609
47	153	207	276	471	533
67	123	85	289	369	560
50	78	213	266	424	506
35	204	253	174	463	566
23	314	221	250	415	486
68	126	254	257	418	560
54	312	315	337	403	513
53	128	196	318	431	463
63	225	135	265	332	514
26	40	109	278	360	508
84	123	20	294	454	556
84	31	79	309	354	493
25	82	49	316	426	554
56	150	181	292	457	523
86	297	165	294	434	546
29	173	93	342	424	563
40	41	137	349	371	516
38	63	195	331	341	516
26	438	226	359	469	513
27	283	287	330	404	498
33	42	224	340	436	496
54	39	248	76	386	546
65	257	263	51	433	549
119	99	97	213	393	566
10	49	133	226	399	498
75	145	231	256	388	523
33	87	251	289	400	530
49	75	211	311	398	573
43	183	209	233	446	524
57	281	217	97	323	493
27	326	101	340	457	558
132	124	31	305	441	520
19	79	178	345	379	444
60	61	168	333	423	507
19	88	199	327	372	558
20	122	247	339	362	527
27	124	225	307	431	506
138	68	213	333	435	538
24	180	316	215	371	541
73	249	171	364	41	543
26	68	266	330	427	564
140	17	229	196	383	549
106	195	229	230	393	567
49	260	193	322	384	537
35	63	183	370	427	458
67	164	254	379	358	481
31	88	205	368	444	534
36	305	247	263	331	503
30	37	127	320	395	505
16	299	136	381	444	507
38	273	205	258	456	531
29	110	227	288	368	580
27	135	118	148	418	573
26	174	265	193	438	543
132	15	225	374	305	505
139	76	282	305	438	517
109	134	190	287	419	594
38	185	281	329	398	556
51	103	245	212	339	569
34	158	276	275	402	564
12	89	159	290	430	609
62	105	254	398	201	578
35	84	156	301	392	599
131	177	246	258	424	596
49	164	233	326	396	555
46	127	243	306	404	566
32	137	260	178	7	491
91	51	51	298	381	564
13	50	158	315	441	541
34	171	297	252	388	556
60	100	145	178	430	582
40	245	21	309	394	577
70	79	83	267	503	526
44	148	204	211	434	558
44	153	178	339	268	539
26	82	129	353	446	590
73	184	252	305	442	527
20	230	179	274	381	537
31	298	210	62	332	492
70	153	348	306	412	518
156	167	96	268	427	420
63	307	300	380	382	534
52	230	285	322	412	582
76	104	132	192	435	520
38	73	125	306	431	486
35	67	210	303	340	519
69	104	229	392	426	550
36	232	201	167	288	572
57	82	271	347	414	535
18	43	45	351	457	546
102	186	5	312	404	524
17	229	30	303	398	519
44	155	86	12	429	554
27	290	305	346	434	572

## Sheet: Fig_2d
	Simulated intervention scenario data
Bio_60	Vac_7060	Vac_5060	Vac_3060	Baseline
476	471	312	593	573
496	496	516	581	520
472	540	522	531	552
414	521	453	417	554
462	424	526	493	533
518	379	551	527	498
298	446	386	540	555
267	460	400	500	534
478	485	533	584	560
482	555	514	424	519
396	463	513	527	536
488	398	547	497	539
459	314	343	557	560
407	491	460	460	541
480	241	577	572	551
463	528	527	366	512
483	557	514	442	549
501	476	437	375	539
365	363	207	588	520
466	487	440	538	512
455	351	419	530	541
382	535	431	408	503
433	482	514	600	516
454	479	399	556	553
460	311	496	485	493
507	465	561	520	557
457	385	385	555	545
321	533	520	568	551
430	559	468	395	537
310	453	543	535	476
212	570	535	544	581
467	462	515	512	557
252	450	464	555	544
478	502	419	490	540
477	448	524	525	465
469	445	577	601	503
385	173	530	499	513
477	531	521	491	557
213	528	490	466	536
352	470	414	544	535
399	421	517	517	552
335	471	348	566	494
465	402	465	570	569
347	425	347	515	515
442	518	383	492	502
538	582	422	529	539
484	214	464	541	492
513	475	399	486	527
484	547	471	519	562
479	587	404	496	526
107	557	583	9	544
379	383	499	568	558
497	415	539	412	583
402	397	512	5	533
432	547	491	567	621
418	398	587	471	533
489	291	535	544	549
480	382	375	387	546
482	152	513	621	513
461	507	444	563	587
339	519	602	513	536
453	495	543	502	489
411	539	550	489	541
470	536	497	485	554
504	449	344	471	519
236	452	531	570	551
500	308	537	395	586
449	483	487	462	491
502	527	316	445	569
526	561	356	535	579
460	330	376	574	527
499	43	439	517	557
491	140	258	441	617
506	549	515	560	533
479	364	520	561	390
336	508	555	526	537
431	533	547	434	523
464	488	406	556	536
486	342	445	480	518
485	553	549	409	534
8	226	505	576	508
478	167	555	423	526
459	497	408	407	493
470	527	485	548	468
511	295	458	509	570
490	380	332	538	542
515	396	479	459	513
435	209	449	506	549
437	576	563	506	497
490	487	502	588	527
471	548	509	450	535
506	452	503	465	522
301	532	562	509	529
479	381	398	449	551
355	536	366	353	528
496	200	547	557	560
419	343	569	349	514
370	540	432	504	515
449	453	519	501	440
477	580	560	558	584
532	540	488	525	576
361	581	612	503	552
494	495	472	462	529
481	520	395	569	527
491	496	388	543	463
498	444	525	392	580
406	552	495	544	514
478	477	546	526	564
504	579	531	539	493
386	576	487	587	495
491	386	518	504	513
499	544	462	510	554
486	360	536	420	560
389	594	320	497	546
282	544	378	519	519
469	492	523	465	601
524	499	345	434	570
360	535	461	467	535
477	498	474	468	556
375	553	530	336	558
411	502	335	538	558
462	352	539	587	532
456	530	575	462	580
352	562	406	504	530
519	313	461	505	540
377	429	466	581	501
428	479	441	571	516
471	509	322	506	577
468	413	509	542	556
205	530	320	584	549
456	363	513	494	561
517	524	479	591	404
467	485	579	456	521
510	486	456	508	503
508	551	389	300	537
546	439	42	569	586
518	231	546	471	476
488	521	496	504	525
485	606	506	471	530
337	534	529	536	543
498	456	599	477	549
405	520	537	542	528
474	395	537	502	517
433	460	526	489	534
371	579	511	392	562
266	410	431	541	538
469	515	511	518	522
464	518	548	490	526
488	366	507	447	566
463	481	550	458	497
337	444	511	551	502
525	360	292	413	533
514	265	588	552	512
493	547	443	569	534
402	512	471	530	523
498	545	549	447	498
460	363	538	554	570
493	211	504	543	542
431	533	454	450	495
462	393	559	558	544
417	264	524	558	542
483	6	543	541	526
348	299	520	498	498
367	312	582	497	518
385	519	496	481	500
94	403	423	565	595
457	504	422	525	527
488	541	518	395	542
467	526	232	481	506
501	370	552	564	578
424	418	540	504	469
360	586	541	536	587
170	466	545	549	494
513	466	544	483	592
465	594	471	542	452
487	486	427	536	552
426	536	380	546	483
494	574	489	471	536
406	447	484	519	563
480	569	616	540	567
456	209	530	398	546
413	459	419	493	576
445	220	517	546	540
484	485	356	539	518
474	537	549	563	597
458	459	489	513	526
486	506	379	551	558
487	479	450	531	553
397	486	526	555	543
482	477	438	592	529
415	512	424	572	512
263	409	509	470	531
480	141	547	12	510
491	592	502	495	537
495	461	400	385	551
493	415	463	522	528
453	374	533	500	556
169	478	506	407	548
463	468	7	546	519
508	450	339	509	562
498	479	514	518	564
475	460	452	383	522
455	488	577	522	503
508	174	404	582	468
512	391	536	500	594
507	416	406	536	503
445	538	491	473	512
526	345	453	545	523
348	277	481	513	581
480	585	558	457	516
454	468	360	570	557
379	481	496	363	570
493	486	447	505	578
461	383	536	555	548
481	429	220	438	531
482	519	515	486	560
458	462	258	515	528
518	486	380	512	548
451	529	562	518	532
490	535	567	557	534
225	560	537	450	535
504	376	542	596	536
489	475	538	515	484
504	495	473	522	536
503	476	23	537	521
212	454	206	533	532
486	477	486	573	504
476	515	477	494	497
408	492	504	512	490
513	522	570	460	426
500	453	274	542	564
499	565	504	546	542
475	469	446	589	594
372	255	161	519	581
69	179	520	493	539
420	497	429	596	574
426	513	558	604	505
401	457	554	491	505
493	475	496	522	524
429	565	459	548	534
494	447	415	493	505
384	556	331	526	584
29	374	539	518	533
503	309	523	461	507
503	475	529	540	460
221	511	432	466	530
380	569	514	543	530
467	509	359	455	504
480	473	486	571	493
361	575	459	490	547
515	536	460	471	531
537	512	615	567	489
388	397	471	555	506
499	523	9	561	525
462	523	496	541	392
483	493	523	565	537
497	498	450	537	525
484	457	420	508	481
346	581	544	413	514
361	504	530	506	533
500	548	517	533	548
472	520	425	471	538
448	530	432	514	526
490	445	485	557	555
493	393	404	442	599
493	544	355	464	411
447	513	534	561	523
463	584	388	541	503
445	527	518	518	529
421	477	474	444	551
471	337	527	540	550
451	584	557	520	557
482	395	554	510	486
504	515	352	498	514
208	467	529	498	482
409	379	361	566	548
421	497	526	551	556
515	563	465	518	516
443	488	551	520	562
221	584	472	537	611
441	482	500	559	519
443	544	552	562	513
244	203	511	471	539
475	579	516	547	554
385	504	536	515	556
381	509	353	436	550
493	568	464	551	550
457	423	322	429	538
416	542	414	506	533
410	539	467	440	512
492	546	485	530	574
512	479	511	497	516
495	6	544	555	531
474	485	531	546	525
462	440	359	554	545
391	546	556	537	562
425	149	461	552	510
479	441	528	568	543
234	383	310	528	572
446	434	476	553	510
508	301	449	452	565
463	372	391	467	547
483	361	377	371	552
376	549	468	495	546
311	540	483	497	580
322	269	449	503	488
504	421	211	271	566
482	193	547	576	531
123	475	475	485	585
434	486	560	531	510
495	524	505	544	499
451	585	497	508	530
363	513	509	532	522
448	374	528	596	551
517	526	565	533	505
446	489	389	459	546
490	500	576	438	516
481	306	386	516	546
4	390	350	558	516
405	472	471	499	527
480	464	438	352	535
456	353	546	429	522
489	444	529	361	536
514	305	132	476	602
466	525	473	355	568
498	458	317	482	489
465	457	510	459	545
503	452	508	461	535
194	505	410	509	561
432	555	290	506	445
247	231	525	518	514
5	403	522	474	545
506	511	520	362	537
509	279	464	452	468
467	489	510	473	507
267	550	506	470	553
222	263	526	459	503
458	550	573	499	515
471	520	530	470	491
494	408	501	479	468
379	395	508	587	552
476	461	405	487	469
460	503	436	529	453
480	527	528	502	539
494	518	435	517	600
459	416	569	562	546
114	513	557	458	500
434	519	609	503	507
454	375	519	423	540
280	564	413	483	534
434	390	204	468	547
478	495	354	477	550
461	535	561	385	522
504	552	515	580	530
499	544	582	444	554
470	425	492	598	549
490	318	452	520	541
383	551	509	496	522
93	532	135	541	552
511	473	544	563	566
367	532	505	508	547
355	406	486	536	506
518	501	512	442	544
477	496	512	453	470
457	267	402	511	538
285	493	513	472	549
467	515	520	15	537
525	498	565	493	533
481	162	590	417	500
468	439	505	489	607
466	439	529	582	514
397	438	362	524	535
464	489	546	561	499
426	469	450	555	557
486	414	544	456	482
432	466	449	553	529
498	472	411	536	515
507	383	537	336	513
494	512	541	427	533
446	339	525	552	528
422	537	369	520	596
485	513	520	478	520
446	473	521	430	544
444	440	538	514	517
489	501	502	460	609
465	505	506	533	558
448	484	350	519	522
268	537	409	459	546
430	490	474	547	535
424	538	533	465	520
382	504	451	556	498
381	532	477	530	464
480	403	499	406	9
443	421	357	526	532
458	424	524	476	590
491	591	569	549	541
497	443	430	458	523
466	493	502	509	563
528	49	482	506	500
435	504	480	489	556
278	538	532	354	568
456	332	398	595	536
442	496	489	574	439
452	467	533	362	559
465	520	490	512	493
501	469	545	517	524
485	514	535	514	577
475	503	425	377	527
452	557	508	420	548
475	398	474	556	549
501	557	389	476	546
470	442	542	403	514
452	450	367	530	535
279	268	535	489	551
356	373	432	538	579
449	507	244	556	538
483	559	562	543	422
451	458	531	534	553
488	424	380	474	527
476	557	496	306	526
488	559	426	484	577
322	545	475	488	566
21	428	534	459	562
472	487	366	475	583
499	345	488	497	527
438	493	527	482	544
443	549	457	516	523
117	517	334	496	536
458	382	490	319	555
515	438	549	465	497
529	532	548	475	506
491	191	515	565	418
450	531	196	527	555
445	515	522	596	579
377	255	313	545	577
413	551	480	522	561
479	493	451	467	556
424	397	538	495	549
503	484	432	536	609
415	400	433	556	582
475	564	458	470	569
422	409	525	457	546
418	498	538	466	533
495	558	520	523	559
205	476	520	538	527
457	505	528	427	567
504	482	511	506	501
512	508	489	542	406
318	495	548	498	491
456	521	418	528	576
458	416	507	532	522
494	411	445	535	576
411	504	570	460	478
452	565	433	539	522
514	468	554	494	598
478	498	407	557	568
519	526	486	405	550
478	526	382	532	542
480	505	576	553	584
467	444	514	505	555
496	393	547	528	548
482	456	506	500	531
472	486	486	527	458
424	579	442	574	498
509	412	559	480	540
444	536	259	573	580
444	366	380	503	453
363	477	389	586	517
512	81	520	513	534
261	471	486	516	569
164	499	138	529	543
445	188	554	407	552
460	383	427	585	445
443	567	504	522	547
437	523	535	514	523
445	403	546	538	513
435	514	557	525	545
402	530	526	405	572
511	530	529	516	419
508	211	191	499	565
69	443	448	522	523
485	368	325	464	580
440	315	480	541	431
459	538	537	500	524
395	480	11	535	577
508	91	431	324	547
400	418	293	512	508
315	516	507	503	528
377	288	370	480	534
473	358	532	399	547
450	414	529	430	564
521	245	564	540	480
425	209	605	493	467
496	284	543	502	556
504	555	486	486	523
447	507	532	556	542
365	457	541	546	519
427	546	479	542	560
153	414	510	368	555
476	449	403	490	502
466	394	419	335	498
504	457	323	503	527
344	374	514	551	532
523	403	478	550	571
465	472	592	535	520
333	459	489	584	590
510	488	486	516	538
491	376	442	535	503
496	451	483	531	574
347	131	458	530	535
438	306	317	569	549
511	469	522	339	548
470	515	501	482	530
507	469	516	378	529
459	562	531	526	574
517	5	381	538	495
493	447	459	547	515
486	401	547	557	480
499	530	542	524	401
329	477	519	530	541
442	492	569	548	530
379	498	522	531	574
474	516	470	535	493
499	523	420	458	458
497	494	295	467	571
439	372	563	545	524
505	490	436	389	553
463	544	525	501	531
259	437	546	543	532
488	527	504	421	575
119	535	404	529	493
434	502	440	418	562
488	448	290	541	497
458	568	462	515	523
500	522	240	527	514
508	516	538	539	527
442	529	455	460	470
484	527	538	473	490
529	420	549	585	531
529	348	292	453	536
308	482	327	549	554
433	512	543	547	427
263	530	412	570	530
120	303	326	569	555
414	283	470	537	561
448	514	532	502	547
494	513	531	523	546
444	331	434	588	589
450	460	517	367	501
491	530	511	525	521
466	526	164	309	569
320	208	517	445	563
426	526	441	540	604
500	394	479	438	521
496	496	520	508	451
512	465	536	477	572
453	541	507	562	574
492	439	493	522	586
488	498	460	544	526
476	516	318	475	496
432	399	502	325	580
338	373	561	547	496
465	508	506	507	560
524	386	524	555	532
442	559	504	512	599
500	465	183	531	529
227	520	566	560	561
382	550	333	551	532
419	466	495	368	543
81	90	450	547	496
442	533	449	502	520
468	543	482	482	547
248	535	486	571	559
500	54	516	526	403
441	559	500	277	558
475	385	590	593	544
418	297	565	498	504
494	520	285	526	522
430	450	490	480	502
399	464	482	542	587
420	536	500	426	567
453	527	382	564	530
469	498	556	562	554
194	547	500	557	517
476	387	559	531	531
514	548	453	527	461
444	474	550	504	530
514	457	569	462	488
500	380	364	536	554
518	475	512	471	511
473	522	441	490	556
476	357	512	576	536
449	528	531	469	570
450	506	493	394	515
484	560	518	544	540
531	461	534	530	526
369	513	422	449	547
397	536	516	524	542
490	440	550	544	548
442	409	523	518	568
510	483	248	555	505
348	261	385	507	533
473	215	482	553	517
371	439	251	560	538
489	444	499	553	536
470	286	561	489	553
454	405	515	531	505
122	397	502	525	527
355	498	518	340	537
99	570	544	485	513
538	210	516	540	522
490	496	534	479	525
386	539	534	470	499
487	424	500	503	360
358	527	422	468	546
231	516	493	322	493
396	386	420	516	479
399	528	478	444	5
483	313	466	560	566
473	254	548	462	545
509	465	436	568	512
403	120	532	521	494
357	563	504	402	528
524	287	508	469	549
371	499	530	436	527
509	292	548	363	516
475	482	465	565	579
498	548	495	453	568
492	463	528	322	534
469	543	526	527	522
471	368	549	440	544
451	390	516	559	528
519	525	551	497	525
352	498	436	478	547
461	330	579	374	504
479	464	530	579	488
510	488	427	447	565
486	557	469	352	571
473	534	550	524	546
437	472	430	506	504
435	372	453	563	525
445	120	497	536	619
321	526	525	556	481
487	480	501	559	503
508	506	421	560	578
355	569	357	516	504
470	335	546	566	553
462	527	408	434	565
381	524	273	486	547
477	458	404	537	575
475	522	473	574	575
491	350	461	608	487
176	430	534	498	537
472	404	423	509	513
463	521	517	556	492
503	493	531	569	528
483	530	491	531	558
374	142	469	521	590
429	493	501	519	504
398	577	572	592	514
335	522	531	502	377
501	407	286	504	538
411	366	478	557	536
465	144	407	475	520
465	522	493	606	551
491	519	407	564	510
155	462	537	512	573
421	390	351	547	542
454	127	511	510	546
405	334	500	430	466
482	514	497	528	464
513	422	537	490	567
466	283	507	506	537
441	426	457	541	558
491	535	278	546	573
469	579	537	507	519
389	491	336	465	541
468	577	460	429	604
416	285	517	300	510
506	399	505	416	555
512	499	541	493	546
124	454	528	457	525
492	431	514	504	523
476	514	565	502	578
435	470	354	446	502
466	321	474	540	522
464	510	583	484	530
484	440	481	575	550
433	511	515	509	500
516	27	533	495	541
106	502	543	520	371
515	519	510	541	456
432	582	520	371	516
503	456	505	549	516
502	501	472	580	550
438	472	489	5	426
499	557	538	552	533
450	465	538	473	530
448	314	561	601	559
375	549	377	473	549
508	521	378	531	511
398	376	510	498	492
363	246	545	481	589
527	440	520	480	537
420	492	469	496	579
462	430	549	538	514
330	343	528	342	528
370	461	368	567	556
460	372	445	574	579
432	428	507	525	527
407	529	435	506	515
467	472	518	518	561
498	491	293	542	494
267	541	340	537	537
470	527	451	509	551
456	450	476	566	466
416	523	501	427	515
403	564	458	556	507
471	298	384	449	569
468	490	572	425	537
499	545	489	357	532
509	525	550	528	493
504	481	464	538	541
333	523	492	414	541
358	530	503	391	565
420	485	395	548	530
478	560	538	398	508
482	464	494	255	514
383	381	581	535	450
468	501	240	457	571
228	443	567	518	545
450	526	513	547	537
439	184	173	414	510
371	510	498	514	542
462	396	533	520	547
388	523	452	547	496
416	367	532	415	533
487	535	522	543	542
517	496	460	540	526
260	509	409	472	544
465	446	515	462	429
491	509	403	533	544
215	449	388	583	575
420	241	502	543	576
263	420	289	516	522
324	576	263	462	497
458	519	528	499	548
504	180	539	564	537
510	243	160	455	544
453	559	471	559	568
427	571	517	563	510
361	432	470	519	563
489	351	277	494	527
383	436	326	482	553
433	477	310	495	508
468	476	476	375	496
481	483	249	500	455
498	528	431	497	547
452	420	281	555	533
430	391	455	502	565
330	557	510	554	598
477	455	400	529	554
462	445	470	456	552
487	530	533	538	536
380	462	528	459	531
382	10	302	490	565
462	499	553	515	491
332	475	542	546	550
483	557	505	465	592
450	77	305	467	469
438	527	492	333	549
487	324	247	528	525
519	570	513	533	514
532	481	335	567	480
410	521	523	224	585
491	507	391	565	472
432	325	441	389	487
488	551	542	530	529
422	443	436	439	554
497	314	416	519	540
478	308	482	528	577
320	437	528	435	559
467	459	434	478	574
471	292	570	488	529
471	486	541	505	593
442	512	431	512	546
498	500	320	545	525
518	466	492	568	510
504	527	440	554	550
430	511	554	530	540
466	418	349	511	539
453	562	462	478	536
500	446	522	526	567
460	531	530	444	488
473	527	459	464	537
486	307	262	413	545
520	291	517	472	515
464	325	487	584	562
504	539	528	567	535
470	555	258	492	553
433	562	542	520	541
515	470	521	482	569
482	501	485	485	496
505	546	526	546	576
499	204	514	493	585
470	474	487	421	514
525	217	350	540	588
485	11	505	443	527
442	295	411	497	531
511	427	349	485	511
292	360	532	478	502
451	494	552	357	550
521	406	492	424	434
446	432	417	493	534
457	459	271	539	542
512	471	493	446	517
492	484	519	537	566
444	336	504	318	538
438	512	522	429	542
513	290	465	512	525
491	221	498	433	507
484	515	548	413	539
416	554	479	516	514
406	410	311	510	531
463	506	507	470	463
425	506	520	495	469
441	299	549	410	521
431	521	276	423	474
471	505	536	557	527
463	409	430	593	597
432	345	524	549	85
505	529	479	558	554
474	486	444	511	537
489	462	524	417	550
429	465	535	531	532
202	567	452	511	531
468	543	543	488	476
469	418	545	503	542
358	482	470	531	523
539	436	542	569	572
484	588	526	536	501
499	483	538	445	580
374	355	577	471	545
505	430	525	436	551
479	327	401	492	556
451	574	544	483	537
375	435	24	479	503
475	508	447	483	540
226	481	441	393	521
498	416	511	506	575
502	190	472	348	571
346	496	309	489	547
434	537	510	373	541
472	411	455	445	629
448	283	441	456	472
499	482	478	441	505
518	406	440	419	581
497	486	157	518	501
431	457	572	477	535
466	558	531	486	433
475	503	280	546	581
130	362	244	523	543
481	535	551	557	532
494	436	596	455	508
408	477	586	493	434
440	475	527	541	460
385	464	319	527	585
461	419	447	512	543
417	325	464	451	495
505	547	162	546	541
512	494	395	527	569
459	507	407	531	521
334	447	507	523	549
486	491	470	517	491
486	446	547	524	547
514	514	483	466	519
414	564	519	522	483
438	536	540	477	517
467	515	500	530	555
305	528	460	518	458
430	367	380	542	528
476	505	463	477	497
455	506	536	390	517
465	510	515	423	482
488	341	544	525	520
479	527	473	567	464
494	582	514	475	528
515	563	494	451	457
507	440	497	519	446
485	484	492	527	507
301	356	448	278	537
474	444	483	514	561
426	152	430	390	542
465	535	447	500	563
387	443	505	421	579
378	386	539	494	526
303	400	163	434	549
524	490	548	532	523
180	495	360	544	483
486	509	531	555	466
474	322	512	521	494
383	338	493	549	510
470	418	406	485	451
400	363	442	490	564
514	486	479	517	561
105	449	347	542	609
482	469	544	541	533
383	513	465	543	560
343	327	515	490	506
495	285	589	534	566
445	538	345	483	486
418	462	433	518	560
437	503	332	315	513
487	459	133	547	463
232	325	512	518	514
515	264	481	528	508
383	514	533	505	556
426	521	19	584	493
444	542	425	499	554
453	515	584	457	523
446	441	235	502	546
491	513	366	541	563
450	515	540	310	516
459	516	371	530	516
504	552	523	568	513
428	521	561	540	498
471	510	381	482	496
429	599	450	522	546
513	538	296	472	549
486	501	504	543	566
510	493	232	521	498
476	492	568	370	523
497	562	520	480	530
497	420	484	476	573
364	426	529	497	524
393	515	463	457	493
495	398	511	442	558
483	490	123	468	520
298	477	515	523	444
124	485	408	511	507
377	537	470	550	558
498	512	473	376	527
390	397	525	444	506
505	430	515	563	538
484	521	442	529	541
410	543	532	430	543
282	517	512	481	564
352	536	403	542	549
485	365	443	546	567
458	510	356	510	537
436	440	462	507	458
516	504	520	493	481
341	515	542	479	534
435	566	544	559	503
394	489	375	474	505
518	470	310	551	507
391	461	475	399	531
323	217	540	515	580
471	537	487	388	573
477	439	542	532	543
413	297	571	523	505
316	5	397	453	517
434	430	535	559	594
493	424	427	532	556
490	412	511	563	569
485	523	593	534	564
292	435	511	516	609
395	442	475	518	578
507	488	539	533	599
413	351	436	456	596
460	563	471	547	555
491	487	147	443	566
315	562	414	453	491
497	457	426	480	564
507	510	514	497	541
333	530	509	553	556
454	517	381	502	582
421	584	509	509	577
462	196	555	427	526
159	523	492	588	558
321	491	447	513	539
487	507	524	570	590
391	531	548	552	527
486	500	448	520	537
452	151	478	506	492
439	441	546	561	518
289	519	214	498	420
478	421	592	411	534
380	401	500	539	582
370	533	562	532	520
428	241	400	540	486
454	200	514	532	519
328	463	357	523	550
444	356	459	534	572
521	525	409	565	535
501	511	313	506	546
488	390	569	563	524
404	481	491	501	519
484	521	550	451	554
342	455	554	574	572

## Sheet: Fig_3a
	Simulated intervention scenario data
Bio_Vac_7014	Ctns_Vac_Intrev_7014	Bio_Interv_Day14	Vac_Interv_7014	Baseline
31	102	317	268	573
37	89	214	28	520
55	58	138	240	552
34	111	136	40	554
32	64	203	274	533
69	105	231	174	498
23	108	118	288	555
50	33	44	177	534
50	50	140	72	560
28	117	115	241	519
69	165	333	202	536
67	74	143	125	539
34	93	118	158	560
26	77	231	71	541
31	136	45	148	551
81	167	272	165	512
78	96	48	115	549
55	59	343	34	539
89	28	75	239	520
83	166	223	291	512
47	128	232	254	541
62	118	355	221	503
76	97	222	174	516
16	61	69	237	553
19	169	176	97	493
8	169	103	119	557
70	133	8	280	545
42	112	264	116	551
34	90	171	283	537
54	19	78	129	476
100	83	150	186	581
11	11	126	164	557
42	171	218	166	544
29	124	239	98	540
22	77	377	242	465
60	59	239	254	503
75	146	198	283	513
52	46	105	221	557
18	181	132	76	536
36	132	152	164	535
61	154	237	85	552
96	209	112	194	494
84	230	147	25	569
30	23	92	140	515
48	59	156	336	502
68	21	89	239	539
35	135	59	141	492
68	158	294	261	527
39	125	122	202	562
64	172	57	287	526
18	60	67	209	544
32	71	277	150	558
38	142	90	160	583
93	7	162	126	533
33	86	174	35	621
53	23	146	271	533
13	131	84	203	549
28	94	335	12	546
82	49	114	34	513
57	172	71	177	587
75	12	319	98	536
23	137	152	156	489
67	167	63	180	541
30	32	131	267	554
15	153	399	7	519
34	80	291	120	551
98	88	73	222	586
117	234	179	94	491
25	47	100	199	569
58	39	169	24	579
40	160	291	116	527
42	114	197	140	557
51	39	262	8	617
92	111	230	219	533
64	83	64	39	390
20	135	107	246	537
53	72	381	253	523
53	173	155	202	536
24	71	257	40	518
41	150	218	268	534
17	33	97	70	508
11	21	114	59	526
34	83	184	167	493
62	82	123	181	468
42	119	78	317	570
116	65	82	129	542
26	58	95	167	513
36	117	108	184	549
45	101	394	22	497
143	138	194	263	527
48	109	185	287	535
14	113	236	42	522
27	71	22	207	529
32	107	101	156	551
22	158	266	215	528
59	34	115	38	560
47	117	161	176	514
43	40	31	225	515
15	89	43	200	440
45	60	72	215	584
25	109	127	110	576
50	80	222	290	552
48	25	262	85	529
108	86	122	11	527
7	146	121	99	463
24	78	288	83	580
25	145	101	201	514
54	129	106	186	564
87	168	118	111	493
66	147	98	47	495
17	89	74	195	513
84	79	60	44	554
40	85	165	21	560
26	166	109	150	546
24	93	191	293	519
55	121	231	183	601
32	29	28	268	570
21	46	138	113	535
52	139	255	93	556
53	171	60	281	558
72	55	306	179	558
11	31	214	169	532
27	118	83	104	580
85	10	159	217	530
61	57	246	230	540
27	34	132	209	501
33	34	34	284	516
48	47	174	218	577
78	5	231	134	556
76	168	108	178	549
11	36	115	187	561
82	105	176	201	404
63	118	161	221	521
87	62	194	167	503
14	185	234	225	537
82	133	185	242	586
35	35	83	112	476
19	40	86	236	525
48	101	62	74	530
22	159	85	98	543
123	60	173	252	549
83	119	106	286	528
31	107	190	235	517
36	74	94	159	534
39	173	349	19	562
63	150	259	236	538
27	103	205	256	522
65	137	350	147	526
46	79	97	205	566
19	95	44	182	497
63	137	173	210	502
33	120	270	170	533
16	102	31	106	512
17	134	24	198	534
49	139	321	212	523
23	117	257	187	498
34	144	180	257	570
33	100	181	190	542
80	85	367	232	495
68	51	39	155	544
59	86	54	242	542
30	75	141	217	526
22	92	108	283	498
57	109	106	158	518
81	98	81	48	500
43	49	85	181	595
58	61	191	257	527
48	136	148	270	542
41	156	331	303	506
35	80	275	182	578
44	21	233	51	469
37	104	250	224	587
50	158	124	134	494
24	49	144	262	592
82	59	74	157	452
73	114	239	279	552
31	89	189	214	483
53	128	205	167	536
91	133	200	244	563
39	39	159	43	567
52	191	133	275	546
31	39	147	290	576
29	29	251	254	540
104	167	103	210	518
64	101	176	209	597
72	136	109	155	526
57	150	337	46	558
104	49	167	223	553
38	114	247	115	543
18	114	61	139	529
32	120	69	218	512
67	150	80	84	531
36	93	26	84	510
88	59	64	227	537
10	182	171	264	551
44	81	401	68	528
19	100	282	78	556
14	129	97	124	548
68	55	357	176	519
40	86	99	270	562
52	69	263	142	564
21	80	130	202	522
65	95	53	126	503
21	124	82	176	468
77	148	37	77	594
77	131	51	264	503
21	53	182	85	512
36	67	156	184	523
38	30	36	279	581
71	87	142	114	516
76	99	151	141	557
59	51	224	253	570
13	65	328	306	578
98	104	105	282	548
57	159	274	177	531
30	131	250	225	560
12	164	17	164	528
118	146	82	261	548
33	107	268	264	532
24	52	189	221	534
17	83	137	245	535
43	78	354	218	536
44	34	303	106	484
11	89	171	121	536
54	116	98	14	521
159	122	322	221	532
49	105	113	105	504
65	114	117	223	497
32	51	146	201	490
43	67	203	234	426
43	37	228	154	564
47	95	105	78	542
58	126	254	177	594
39	85	185	156	581
58	113	118	111	539
90	160	221	242	574
26	135	353	26	505
27	127	91	187	505
21	35	154	209	524
61	146	190	206	534
9	150	139	115	505
47	133	234	292	584
59	152	142	205	533
38	32	95	60	507
43	173	28	153	460
51	73	65	191	530
100	8	237	175	530
56	10	299	155	504
196	89	189	167	493
80	60	155	159	547
28	140	43	66	531
23	45	48	159	489
31	140	76	260	506
141	51	190	134	525
55	143	161	23	392
45	118	309	166	537
11	171	204	154	525
91	116	130	38	481
12	102	111	140	514
39	172	70	173	533
69	110	286	240	548
37	60	109	146	538
43	119	145	35	526
33	118	311	176	555
25	90	143	90	599
76	34	231	259	411
41	10	200	236	523
148	20	394	169	503
40	126	118	136	529
18	141	30	104	551
61	141	50	160	550
63	63	138	10	557
23	102	21	292	486
62	138	21	258	514
40	84	194	210	482
37	171	120	134	548
40	123	187	21	556
43	22	184	130	516
35	104	147	176	562
35	154	100	35	611
24	120	71	213	519
73	122	201	237	513
41	143	94	213	539
28	79	173	252	554
42	112	5	134	556
53	113	65	9	550
16	58	48	200	550
26	60	106	183	538
22	103	76	267	533
89	40	157	8	512
102	71	12	283	574
29	38	317	311	516
74	112	44	229	531
25	116	159	110	525
89	99	164	248	545
56	151	208	194	562
105	72	107	279	510
96	126	21	40	543
24	119	53	240	572
41	135	40	26	510
43	78	114	218	565
64	69	213	231	547
47	63	94	200	552
106	130	96	119	546
40	186	227	164	580
75	20	118	257	488
106	21	141	232	566
72	73	59	206	531
100	135	308	170	585
58	49	160	236	510
53	57	77	152	499
54	121	175	80	530
33	171	178	221	522
61	62	240	219	551
50	71	133	214	505
42	146	123	177	546
78	172	250	309	516
86	100	157	236	546
29	55	41	277	516
31	116	201	125	527
56	22	299	160	535
62	139	230	22	522
63	60	260	212	536
21	156	225	245	602
38	99	79	213	568
91	159	218	106	489
70	28	86	185	545
92	151	127	64	535
34	141	176	260	561
55	116	83	56	445
22	37	10	288	514
35	137	143	227	545
51	95	307	97	537
19	139	275	194	468
42	53	88	308	507
21	60	87	273	553
91	84	346	134	503
93	37	189	287	515
51	127	50	263	491
142	104	44	257	468
42	72	78	5	552
94	31	117	288	469
45	52	314	166	453
65	169	287	245	539
28	53	168	192	600
26	11	407	319	546
34	130	107	87	500
27	48	50	36	507
38	62	146	215	540
54	169	106	126	534
46	25	72	236	547
89	66	120	184	550
54	151	95	190	522
44	88	373	188	530
45	156	236	326	554
75	55	184	125	549
47	38	99	253	541
37	140	49	209	522
35	73	133	205	552
71	79	33	66	566
65	97	167	310	547
11	108	251	92	506
41	62	37	160	544
15	190	70	266	470
29	90	316	34	538
15	84	103	145	549
30	74	89	104	537
31	109	178	141	533
53	50	48	254	500
38	110	149	98	607
46	125	170	33	514
60	75	116	163	535
31	86	151	255	499
51	45	253	27	557
38	134	112	226	482
54	126	94	146	529
51	126	156	127	515
112	86	353	303	513
56	94	99	219	533
69	39	144	207	528
40	116	70	163	596
39	58	162	189	520
109	105	269	213	544
13	122	140	186	517
47	103	32	136	609
52	75	157	8	558
37	13	295	172	522
81	38	241	233	546
146	33	49	317	535
30	94	60	112	520
32	169	146	134	498
79	103	287	114	464
57	58	341	216	9
38	79	289	245	532
22	152	317	189	590
69	140	27	21	541
27	35	82	138	523
38	154	126	57	563
82	140	205	226	500
63	118	240	137	556
37	96	128	150	568
37	178	75	262	536
53	116	149	207	439
43	93	121	159	559
42	159	242	146	493
81	88	198	279	524
31	146	128	177	577
47	97	161	210	527
26	67	238	171	548
58	82	32	188	549
54	90	103	167	546
24	160	84	173	514
38	113	44	44	535
61	45	266	29	551
41	29	175	246	579
88	155	106	141	538
32	36	32	211	422
86	183	44	213	553
28	167	33	189	527
185	49	169	198	526
38	175	26	51	577
32	43	418	265	566
13	109	266	203	562
85	24	329	195	583
85	55	129	57	527
21	22	78	204	544
117	89	38	67	523
98	158	72	126	536
38	99	276	148	555
83	80	248	55	497
60	105	272	70	506
10	132	33	244	418
33	102	74	131	555
65	64	314	182	579
48	115	65	78	577
16	128	256	121	561
59	62	288	55	556
98	138	150	218	549
30	82	119	268	609
34	91	42	138	582
35	115	68	260	569
22	128	67	137	546
19	108	241	261	533
60	112	153	261	559
71	20	91	271	527
26	52	174	185	567
20	26	95	89	501
57	115	147	6	406
41	137	43	174	491
11	114	119	287	576
47	41	213	211	522
25	48	55	139	576
16	175	110	190	478
57	131	135	50	522
14	27	29	354	598
27	80	139	133	568
40	38	185	124	550
56	94	89	203	542
112	57	282	165	584
77	26	6	310	555
54	118	98	175	548
13	118	190	276	531
59	20	103	188	458
58	178	277	166	498
33	68	306	41	540
37	99	19	225	580
68	73	28	104	453
10	112	283	75	517
49	62	36	217	534
89	86	89	105	569
51	72	263	42	543
52	128	203	120	552
19	76	134	232	445
16	110	143	196	547
68	169	156	152	523
76	80	103	264	513
42	74	272	28	545
47	94	151	185	572
40	68	143	87	419
40	113	133	294	565
35	96	108	219	523
71	146	109	31	580
69	20	201	233	431
38	19	164	80	524
49	41	94	19	577
80	25	50	185	547
40	91	164	122	508
75	62	301	190	528
97	142	155	179	534
37	56	128	70	547
26	87	285	176	564
11	7	130	247	480
74	151	177	152	467
29	144	108	136	556
20	219	182	106	523
25	56	77	271	542
22	146	231	212	519
68	52	49	140	560
63	26	80	198	555
59	23	136	79	502
48	145	195	107	498
113	72	164	271	527
56	136	214	186	532
116	24	344	105	571
123	116	162	201	520
48	109	87	115	590
33	54	213	126	538
48	128	61	103	503
101	6	140	263	574
43	67	41	78	535
20	135	28	134	549
31	103	147	140	548
27	160	44	175	530
27	137	118	257	529
66	103	103	271	574
62	105	94	140	495
45	133	139	184	515
11	71	155	171	480
8	129	190	166	401
17	31	306	283	541
137	74	70	158	530
116	135	334	244	574
46	28	64	261	493
148	102	134	223	458
40	23	39	197	571
17	96	50	270	524
136	95	154	191	553
66	30	132	208	531
32	88	56	273	532
28	199	140	112	575
91	132	104	40	493
23	57	60	336	562
16	58	22	206	497
10	60	82	215	523
53	109	255	6	514
37	67	91	222	527
26	170	119	158	470
80	119	151	89	490
43	138	57	272	531
12	152	220	219	536
87	95	80	299	554
44	49	380	276	427
111	33	49	241	530
56	74	321	236	555
48	166	220	161	561
24	205	197	172	547
102	54	93	235	546
10	128	76	215	589
21	155	233	264	501
62	23	138	261	521
40	59	217	38	569
22	139	42	34	563
44	133	338	101	604
78	23	180	88	521
62	47	230	126	451
23	194	181	219	572
50	41	93	59	574
92	141	94	138	586
93	104	71	238	526
24	36	143	199	496
26	173	234	222	580
53	68	36	174	496
98	51	139	213	560
18	96	156	159	532
15	78	112	278	599
49	60	280	253	529
14	25	290	11	561
40	148	179	263	532
34	92	158	56	543
87	161	44	241	496
40	92	208	252	520
41	164	89	182	547
47	70	51	201	559
67	81	71	238	403
33	78	307	191	558
38	166	102	117	544
66	176	60	232	504
75	95	36	152	522
27	81	154	189	502
39	94	88	206	587
28	51	152	176	567
54	196	108	33	530
40	129	172	104	554
62	109	430	101	517
86	216	228	119	531
40	191	275	42	461
39	57	140	192	530
76	106	70	153	488
6	98	212	249	554
37	66	195	302	511
36	118	341	39	556
26	43	21	191	536
9	129	88	114	570
34	166	111	186	515
65	34	175	190	540
41	25	39	119	526
21	109	228	238	547
46	117	86	100	542
29	31	83	240	548
103	91	104	136	568
29	129	214	191	505
28	59	183	231	533
23	127	189	261	517
36	97	104	75	538
39	77	63	54	536
27	153	145	265	553
74	124	119	169	505
34	11	397	24	527
80	113	87	85	537
47	105	350	202	513
48	124	119	169	522
29	99	62	108	525
68	140	170	286	499
17	159	162	214	360
85	92	403	216	546
7	90	168	34	493
43	83	371	107	479
94	65	169	229	5
31	168	128	17	566
28	155	67	125	545
71	152	132	57	512
34	97	307	151	494
46	126	92	167	528
65	118	174	184	549
103	188	364	228	527
43	150	50	41	516
48	44	90	90	579
14	42	187	145	568
78	126	57	134	534
42	147	95	31	522
34	95	104	258	544
88	210	203	145	528
60	26	79	250	525
14	146	187	120	547
128	53	88	226	504
56	80	67	211	488
62	174	127	171	565
29	108	155	132	571
36	81	56	182	546
87	56	260	253	504
51	136	185	232	525
65	193	116	229	619
127	16	288	172	481
107	68	232	30	503
66	121	63	218	578
82	197	67	235	504
96	83	115	61	553
13	161	181	224	565
77	63	176	38	547
25	65	6	125	575
24	72	86	340	575
84	89	199	253	487
27	60	134	179	537
40	133	71	232	513
37	120	164	234	492
31	38	380	198	528
52	194	155	289	558
27	145	54	255	590
33	45	107	280	504
8	97	207	279	514
60	95	47	260	377
80	28	111	234	538
18	151	81	209	536
46	101	151	193	520
44	148	263	283	551
57	167	232	175	510
134	43	126	40	573
50	137	194	176	542
97	30	47	236	546
23	28	337	228	466
42	105	151	96	464
13	54	58	25	567
22	103	113	282	537
50	98	70	275	558
58	51	243	112	573
59	139	95	102	519
26	110	112	14	541
71	101	31	252	604
28	45	60	71	510
16	80	107	78	555
34	153	91	195	546
44	113	111	250	525
28	111	174	33	523
36	96	378	304	578
43	138	94	199	502
62	69	138	209	522
72	48	111	102	530
37	126	365	164	550
33	82	54	182	500
44	30	105	178	541
34	123	244	276	371
98	42	433	241	456
23	84	127	146	516
54	99	141	313	516
70	112	63	199	550
51	131	106	73	426
90	31	376	208	533
12	30	91	166	530
13	100	104	228	559
33	77	92	67	549
93	48	139	152	511
16	9	233	219	492
50	118	126	207	589
43	169	65	150	537
79	165	241	268	579
22	112	299	196	514
19	76	75	280	528
17	109	117	223	556
52	41	48	268	579
41	80	35	230	527
132	187	59	231	515
46	75	288	191	561
30	149	116	31	494
80	56	32	171	537
55	91	83	132	551
65	125	211	166	466
32	147	40	241	515
41	91	95	131	507
47	120	120	276	569
110	138	73	177	537
56	35	129	225	532
105	94	296	215	493
38	126	67	241	541
12	23	45	86	541
87	77	34	165	565
41	180	358	70	530
83	33	296	199	508
47	125	65	153	514
24	88	341	178	450
49	97	47	21	571
42	75	183	251	545
42	95	422	96	537
45	59	121	116	510
72	142	73	207	542
152	94	18	249	547
64	87	347	254	496
43	110	198	35	533
17	137	119	207	542
36	26	201	240	526
82	35	47	55	544
75	91	81	269	429
25	140	131	193	544
82	136	94	167	575
48	121	49	209	576
21	52	56	217	522
29	107	278	148	497
36	98	130	232	548
21	88	186	97	537
65	98	38	203	544
18	105	127	291	568
62	102	87	92	510
13	35	60	247	563
40	145	227	163	527
58	61	58	208	553
70	18	26	231	508
15	101	150	104	496
38	75	248	164	455
89	129	86	240	547
43	116	139	90	533
40	153	251	76	565
36	40	378	205	598
57	122	123	247	554
19	43	91	32	552
43	122	115	241	536
41	132	65	108	531
120	48	82	237	565
39	44	126	202	491
37	161	23	253	550
71	113	80	218	592
63	131	69	216	469
85	40	41	68	549
32	84	70	143	525
45	79	45	166	514
82	115	144	43	480
17	88	250	98	585
48	89	91	149	472
24	117	330	201	487
38	70	95	263	529
44	66	209	6	554
86	128	206	231	540
110	24	119	182	577
16	82	283	287	559
49	155	221	5	574
62	123	78	242	529
17	106	73	229	593
60	49	158	169	546
33	37	141	224	525
40	88	114	125	510
24	98	206	230	550
29	160	362	183	540
33	46	188	271	539
56	117	309	223	536
37	66	155	114	567
58	134	155	118	488
19	43	19	232	537
28	133	196	107	545
47	71	46	20	515
83	110	134	176	562
36	37	337	241	535
67	225	93	284	553
70	37	6	181	541
83	60	75	166	569
80	83	72	69	496
59	137	316	184	576
59	60	288	38	585
59	67	204	240	514
48	145	228	223	588
41	75	153	232	527
73	53	173	184	531
79	108	133	145	511
52	113	23	296	502
90	88	93	75	550
63	141	72	251	434
18	122	218	199	534
143	32	322	162	542
66	126	108	262	517
26	41	64	190	566
34	178	138	147	538
121	95	318	185	542
31	31	46	179	525
55	157	166	237	507
28	100	30	186	539
55	125	313	23	514
66	52	238	278	531
75	97	41	190	463
30	62	195	237	469
48	19	53	163	521
21	184	260	225	474
9	111	47	101	527
13	99	257	217	597
21	48	145	203	85
29	81	226	183	554
30	85	28	148	537
55	99	179	185	550
49	147	190	192	532
61	116	168	208	531
27	127	195	151	476
73	200	152	233	542
61	130	90	83	523
22	130	128	193	572
71	132	77	186	501
68	34	123	190	580
25	130	100	20	545
31	40	125	133	551
84	81	94	170	556
74	80	190	66	537
30	141	52	204	503
95	145	57	276	540
62	81	109	145	521
41	62	383	222	575
64	49	50	263	571
26	110	81	190	547
196	24	85	153	541
19	171	251	247	629
50	140	77	12	472
54	76	160	127	505
44	161	78	117	581
56	109	42	232	501
57	102	92	167	535
88	161	238	70	433
62	82	110	279	581
28	120	142	38	543
18	97	162	122	532
115	107	291	227	508
82	184	75	168	434
35	154	43	196	460
23	80	190	269	585
21	16	128	245	543
42	82	145	181	495
35	122	235	139	541
40	71	103	170	569
21	56	60	57	521
57	126	248	185	549
9	118	298	257	491
39	133	98	186	547
31	9	117	212	519
34	161	234	293	483
69	155	64	175	517
24	182	191	358	555
75	52	10	161	458
44	96	198	160	528
45	31	121	45	497
50	67	290	127	517
36	57	168	184	482
50	132	41	253	520
76	111	168	143	464
58	32	293	251	528
96	150	94	243	457
52	38	123	275	446
45	160	308	298	507
78	177	202	171	537
33	97	57	70	561
53	23	100	248	542
57	78	198	17	563
22	37	25	220	579
169	44	48	96	526
50	138	438	209	549
19	169	131	244	523
27	43	112	80	483
105	39	157	218	466
44	134	174	189	494
22	102	275	22	510
32	160	239	178	451
42	88	279	243	564
48	127	201	103	561
47	38	279	113	609
47	134	153	207	533
67	52	123	85	560
50	105	78	213	506
35	150	204	253	566
23	27	314	221	486
68	152	126	254	560
54	184	312	315	513
53	58	128	196	463
63	49	225	135	514
26	101	40	109	508
84	154	123	20	556
84	66	31	79	493
25	78	82	49	554
56	167	150	181	523
86	132	297	165	546
29	174	173	93	563
40	146	41	137	516
38	134	63	195	516
26	138	438	226	513
27	80	283	287	498
33	47	42	224	496
54	72	39	248	546
65	92	257	263	549
119	152	99	97	566
10	23	49	133	498
75	96	145	231	523
33	197	87	251	530
49	90	75	211	573
43	99	183	209	524
57	186	281	217	493
27	67	326	101	558
132	68	124	31	520
19	30	79	178	444
60	109	61	168	507
19	38	88	199	558
20	152	122	247	527
27	27	124	225	506
138	34	68	213	538
24	134	180	316	541
73	55	249	171	543
26	99	68	266	564
140	118	17	229	549
106	100	195	229	567
49	54	260	193	537
35	80	63	183	458
67	139	164	254	481
31	88	88	205	534
36	86	305	247	503
30	27	37	127	505
16	15	299	136	507
38	101	273	205	531
29	98	110	227	580
27	104	135	118	573
26	102	174	265	543
132	113	15	225	505
139	85	76	282	517
109	122	134	190	594
38	177	185	281	556
51	164	103	245	569
34	52	158	276	564
12	54	89	159	609
62	103	105	254	578
35	110	84	156	599
131	6	177	246	596
49	183	164	233	555
46	68	127	243	566
32	78	137	260	491
91	69	51	51	564
13	136	50	158	541
34	104	171	297	556
60	121	100	145	582
40	78	245	21	577
70	28	79	83	526
44	26	148	204	558
44	131	153	178	539
26	147	82	129	590
73	33	184	252	527
20	168	230	179	537
31	154	298	210	492
70	69	153	348	518
156	124	167	96	420
63	186	307	300	534
52	121	230	285	582
76	107	104	132	520
38	62	73	125	486
35	121	67	210	519
69	40	104	229	550
36	74	232	201	572
57	33	82	271	535
18	49	43	45	546
102	93	186	5	524
17	92	229	30	519
44	43	155	86	554
27	85	290	305	572

## Sheet: Fig_3b
	Simulated intervention scenario data
Bio_Vac_7014	Bio_Interv_Day14	Vac_Interv_7014	Bio_Vac_7060	Bio_Interv_Day60	Vac_Interv_7060	Baseline
31	317	268	379	476	471	573
37	214	28	427	496	496	520
55	138	240	429	472	540	552
34	136	40	396	414	521	554
32	203	274	278	462	424	533
69	231	174	265	518	379	498
23	118	288	169	298	446	555
50	44	177	455	267	460	534
50	140	72	427	478	485	560
28	115	241	153	482	555	519
69	333	202	217	396	463	536
67	143	125	183	488	398	539
34	118	158	72	459	314	560
26	231	71	417	407	491	541
31	45	148	435	480	241	551
81	272	165	210	463	528	512
78	48	115	375	483	557	549
55	343	34	385	501	476	539
89	75	239	284	365	363	520
83	223	291	285	466	487	512
47	232	254	430	455	351	541
62	355	221	418	382	535	503
76	222	174	449	433	482	516
16	69	237	173	454	479	553
19	176	97	462	460	311	493
8	103	119	164	507	465	557
70	8	280	332	457	385	545
42	264	116	424	321	533	551
34	171	283	402	430	559	537
54	78	129	377	310	453	476
100	150	186	457	212	570	581
11	126	164	311	467	462	557
42	218	166	439	252	450	544
29	239	98	324	478	502	540
22	377	242	285	477	448	465
60	239	254	318	469	445	503
75	198	283	424	385	173	513
52	105	221	290	477	531	557
18	132	76	443	213	528	536
36	152	164	357	352	470	535
61	237	85	158	399	421	552
96	112	194	295	335	471	494
84	147	25	348	465	402	569
30	92	140	431	347	425	515
48	156	336	385	442	518	502
68	89	239	438	538	582	539
35	59	141	434	484	214	492
68	294	261	419	513	475	527
39	122	202	343	484	547	562
64	57	287	302	479	587	526
18	67	209	316	107	557	544
32	277	150	178	379	383	558
38	90	160	305	497	415	583
93	162	126	279	402	397	533
33	174	35	247	432	547	621
53	146	271	346	418	398	533
13	84	203	323	489	291	549
28	335	12	418	480	382	546
82	114	34	459	482	152	513
57	71	177	389	461	507	587
75	319	98	437	339	519	536
23	152	156	417	453	495	489
67	63	180	257	411	539	541
30	131	267	460	470	536	554
15	399	7	309	504	449	519
34	291	120	126	236	452	551
98	73	222	170	500	308	586
117	179	94	433	449	483	491
25	100	199	425	502	527	569
58	169	24	389	526	561	579
40	291	116	454	460	330	527
42	197	140	204	499	43	557
51	262	8	162	491	140	617
92	230	219	314	506	549	533
64	64	39	283	479	364	390
20	107	246	368	336	508	537
53	381	253	150	431	533	523
53	155	202	453	464	488	536
24	257	40	304	486	342	518
41	218	268	186	485	553	534
17	97	70	421	8	226	508
11	114	59	271	478	167	526
34	184	167	335	459	497	493
62	123	181	358	470	527	468
42	78	317	382	511	295	570
116	82	129	455	490	380	542
26	95	167	404	515	396	513
36	108	184	109	435	209	549
45	394	22	353	437	576	497
143	194	263	427	490	487	527
48	185	287	416	471	548	535
14	236	42	406	506	452	522
27	22	207	284	301	532	529
32	101	156	382	479	381	551
22	266	215	416	355	536	528
59	115	38	291	496	200	560
47	161	176	360	419	343	514
43	31	225	402	370	540	515
15	43	200	351	449	453	440
45	72	215	286	477	580	584
25	127	110	193	532	540	576
50	222	290	373	361	581	552
48	262	85	450	494	495	529
108	122	11	418	481	520	527
7	121	99	335	491	496	463
24	288	83	331	498	444	580
25	101	201	409	406	552	514
54	106	186	247	478	477	564
87	118	111	353	504	579	493
66	98	47	431	386	576	495
17	74	195	232	491	386	513
84	60	44	400	499	544	554
40	165	21	450	486	360	560
26	109	150	381	389	594	546
24	191	293	234	282	544	519
55	231	183	61	469	492	601
32	28	268	138	524	499	570
21	138	113	419	360	535	535
52	255	93	107	477	498	556
53	60	281	387	375	553	558
72	306	179	437	411	502	558
11	214	169	422	462	352	532
27	83	104	271	456	530	580
85	159	217	133	352	562	530
61	246	230	388	519	313	540
27	132	209	437	377	429	501
33	34	284	375	428	479	516
48	174	218	174	471	509	577
78	231	134	412	468	413	556
76	108	178	241	205	530	549
11	115	187	354	456	363	561
82	176	201	439	517	524	404
63	161	221	278	467	485	521
87	194	167	389	510	486	503
14	234	225	421	508	551	537
82	185	242	416	546	439	586
35	83	112	318	518	231	476
19	86	236	431	488	521	525
48	62	74	340	485	606	530
22	85	98	449	337	534	543
123	173	252	330	498	456	549
83	106	286	400	405	520	528
31	190	235	342	474	395	517
36	94	159	285	433	460	534
39	349	19	432	371	579	562
63	259	236	340	266	410	538
27	205	256	264	469	515	522
65	350	147	279	464	518	526
46	97	205	426	488	366	566
19	44	182	288	463	481	497
63	173	210	349	337	444	502
33	270	170	383	525	360	533
16	31	106	463	514	265	512
17	24	198	381	493	547	534
49	321	212	195	402	512	523
23	257	187	331	498	545	498
34	180	257	386	460	363	570
33	181	190	438	493	211	542
80	367	232	130	431	533	495
68	39	155	430	462	393	544
59	54	242	441	417	264	542
30	141	217	424	483	6	526
22	108	283	252	348	299	498
57	106	158	429	367	312	518
81	81	48	416	385	519	500
43	85	181	182	94	403	595
58	191	257	405	457	504	527
48	148	270	262	488	541	542
41	331	303	442	467	526	506
35	275	182	273	501	370	578
44	233	51	203	424	418	469
37	250	224	424	360	586	587
50	124	134	101	170	466	494
24	144	262	300	513	466	592
82	74	157	342	465	594	452
73	239	279	360	487	486	552
31	189	214	361	426	536	483
53	205	167	453	494	574	536
91	200	244	392	406	447	563
39	159	43	326	480	569	567
52	133	275	222	456	209	546
31	147	290	408	413	459	576
29	251	254	285	445	220	540
104	103	210	431	484	485	518
64	176	209	443	474	537	597
72	109	155	419	458	459	526
57	337	46	467	486	506	558
104	167	223	16	487	479	553
38	247	115	341	397	486	543
18	61	139	406	482	477	529
32	69	218	463	415	512	512
67	80	84	451	263	409	531
36	26	84	257	480	141	510
88	64	227	441	491	592	537
10	171	264	455	495	461	551
44	401	68	383	493	415	528
19	282	78	273	453	374	556
14	97	124	386	169	478	548
68	357	176	418	463	468	519
40	99	270	386	508	450	562
52	263	142	230	498	479	564
21	130	202	441	475	460	522
65	53	126	385	455	488	503
21	82	176	396	508	174	468
77	37	77	384	512	391	594
77	51	264	440	507	416	503
21	182	85	400	445	538	512
36	156	184	455	526	345	523
38	36	279	396	348	277	581
71	142	114	423	480	585	516
76	151	141	421	454	468	557
59	224	253	458	379	481	570
13	328	306	460	493	486	578
98	105	282	407	461	383	548
57	274	177	311	481	429	531
30	250	225	354	482	519	560
12	17	164	400	458	462	528
118	82	261	419	518	486	548
33	268	264	462	451	529	532
24	189	221	360	490	535	534
17	137	245	402	225	560	535
43	354	218	321	504	376	536
44	303	106	325	489	475	484
11	171	121	245	504	495	536
54	98	14	424	503	476	521
159	322	221	447	212	454	532
49	113	105	448	486	477	504
65	117	223	433	476	515	497
32	146	201	417	408	492	490
43	203	234	417	513	522	426
43	228	154	439	500	453	564
47	105	78	361	499	565	542
58	254	177	452	475	469	594
39	185	156	239	372	255	581
58	118	111	259	69	179	539
90	221	242	419	420	497	574
26	353	26	446	426	513	505
27	91	187	162	401	457	505
21	154	209	396	493	475	524
61	190	206	352	429	565	534
9	139	115	447	494	447	505
47	234	292	183	384	556	584
59	142	205	406	29	374	533
38	95	60	320	503	309	507
43	28	153	420	503	475	460
51	65	191	386	221	511	530
100	237	175	437	380	569	530
56	299	155	259	467	509	504
196	189	167	354	480	473	493
80	155	159	309	361	575	547
28	43	66	402	515	536	531
23	48	159	450	537	512	489
31	76	260	373	388	397	506
141	190	134	357	499	523	525
55	161	23	438	462	523	392
45	309	166	441	483	493	537
11	204	154	280	497	498	525
91	130	38	336	484	457	481
12	111	140	417	346	581	514
39	70	173	412	361	504	533
69	286	240	399	500	548	548
37	109	146	379	472	520	538
43	145	35	444	448	530	526
33	311	176	373	490	445	555
25	143	90	370	493	393	599
76	231	259	133	493	544	411
41	200	236	375	447	513	523
148	394	169	395	463	584	503
40	118	136	374	445	527	529
18	30	104	248	421	477	551
61	50	160	442	471	337	550
63	138	10	387	451	584	557
23	21	292	185	482	395	486
62	21	258	238	504	515	514
40	194	210	395	208	467	482
37	120	134	438	409	379	548
40	187	21	319	421	497	556
43	184	130	244	515	563	516
35	147	176	395	443	488	562
35	100	35	339	221	584	611
24	71	213	328	441	482	519
73	201	237	220	443	544	513
41	94	213	447	244	203	539
28	173	252	287	475	579	554
42	5	134	390	385	504	556
53	65	9	292	381	509	550
16	48	200	468	493	568	550
26	106	183	263	457	423	538
22	76	267	433	416	542	533
89	157	8	345	410	539	512
102	12	283	362	492	546	574
29	317	311	407	512	479	516
74	44	229	365	495	6	531
25	159	110	387	474	485	525
89	164	248	417	462	440	545
56	208	194	405	391	546	562
105	107	279	327	425	149	510
96	21	40	309	479	441	543
24	53	240	424	234	383	572
41	40	26	387	446	434	510
43	114	218	412	508	301	565
64	213	231	463	463	372	547
47	94	200	302	483	361	552
106	96	119	216	376	549	546
40	227	164	434	311	540	580
75	118	257	362	322	269	488
106	141	232	427	504	421	566
72	59	206	453	482	193	531
100	308	170	439	123	475	585
58	160	236	361	434	486	510
53	77	152	396	495	524	499
54	175	80	362	451	585	530
33	178	221	138	363	513	522
61	240	219	251	448	374	551
50	133	214	405	517	526	505
42	123	177	342	446	489	546
78	250	309	440	490	500	516
86	157	236	173	481	306	546
29	41	277	349	4	390	516
31	201	125	373	405	472	527
56	299	160	389	480	464	535
62	230	22	441	456	353	522
63	260	212	370	489	444	536
21	225	245	299	514	305	602
38	79	213	108	466	525	568
91	218	106	394	498	458	489
70	86	185	413	465	457	545
92	127	64	407	503	452	535
34	176	260	136	194	505	561
55	83	56	180	432	555	445
22	10	288	285	247	231	514
35	143	227	421	5	403	545
51	307	97	315	506	511	537
19	275	194	106	509	279	468
42	88	308	384	467	489	507
21	87	273	363	267	550	553
91	346	134	461	222	263	503
93	189	287	443	458	550	515
51	50	263	443	471	520	491
142	44	257	320	494	408	468
42	78	5	299	379	395	552
94	117	288	156	476	461	469
45	314	166	365	460	503	453
65	287	245	317	480	527	539
28	168	192	194	494	518	600
26	407	319	426	459	416	546
34	107	87	351	114	513	500
27	50	36	410	434	519	507
38	146	215	417	454	375	540
54	106	126	384	280	564	534
46	72	236	435	434	390	547
89	120	184	455	478	495	550
54	95	190	433	461	535	522
44	373	188	283	504	552	530
45	236	326	463	499	544	554
75	184	125	429	470	425	549
47	99	253	424	490	318	541
37	49	209	334	383	551	522
35	133	205	439	93	532	552
71	33	66	446	511	473	566
65	167	310	438	367	532	547
11	251	92	376	355	406	506
41	37	160	418	518	501	544
15	70	266	7	477	496	470
29	316	34	410	457	267	538
15	103	145	311	285	493	549
30	89	104	448	467	515	537
31	178	141	424	525	498	533
53	48	254	430	481	162	500
38	149	98	418	468	439	607
46	170	33	430	466	439	514
60	116	163	198	397	438	535
31	151	255	303	464	489	499
51	253	27	189	426	469	557
38	112	226	327	486	414	482
54	94	146	457	432	466	529
51	156	127	317	498	472	515
112	353	303	220	507	383	513
56	99	219	435	494	512	533
69	144	207	105	446	339	528
40	70	163	362	422	537	596
39	162	189	370	485	513	520
109	269	213	414	446	473	544
13	140	186	381	444	440	517
47	32	136	316	489	501	609
52	157	8	376	465	505	558
37	295	172	437	448	484	522
81	241	233	306	268	537	546
146	49	317	356	430	490	535
30	60	112	437	424	538	520
32	146	134	418	382	504	498
79	287	114	198	381	532	464
57	341	216	435	480	403	9
38	289	245	417	443	421	532
22	317	189	302	458	424	590
69	27	21	430	491	591	541
27	82	138	246	497	443	523
38	126	57	424	466	493	563
82	205	226	219	528	49	500
63	240	137	459	435	504	556
37	128	150	328	278	538	568
37	75	262	375	456	332	536
53	149	207	368	442	496	439
43	121	159	402	452	467	559
42	242	146	323	465	520	493
81	198	279	240	501	469	524
31	128	177	319	485	514	577
47	161	210	92	475	503	527
26	238	171	279	452	557	548
58	32	188	451	475	398	549
54	103	167	442	501	557	546
24	84	173	143	470	442	514
38	44	44	353	452	450	535
61	266	29	447	279	268	551
41	175	246	302	356	373	579
88	106	141	451	449	507	538
32	32	211	324	483	559	422
86	44	213	347	451	458	553
28	33	189	436	488	424	527
185	169	198	227	476	557	526
38	26	51	294	488	559	577
32	418	265	412	322	545	566
13	266	203	439	21	428	562
85	329	195	426	472	487	583
85	129	57	440	499	345	527
21	78	204	404	438	493	544
117	38	67	424	443	549	523
98	72	126	409	117	517	536
38	276	148	347	458	382	555
83	248	55	442	515	438	497
60	272	70	341	529	532	506
10	33	244	455	491	191	418
33	74	131	295	450	531	555
65	314	182	294	445	515	579
48	65	78	309	377	255	577
16	256	121	226	413	551	561
59	288	55	404	479	493	556
98	150	218	121	424	397	549
30	119	268	426	503	484	609
34	42	138	257	415	400	582
35	68	260	445	475	564	569
22	67	137	354	422	409	546
19	241	261	273	418	498	533
60	153	261	366	495	558	559
71	91	271	196	205	476	527
26	174	185	394	457	505	567
20	95	89	378	504	482	501
57	147	6	138	512	508	406
41	43	174	437	318	495	491
11	119	287	411	456	521	576
47	213	211	379	458	416	522
25	55	139	392	494	411	576
16	110	190	238	411	504	478
57	135	50	413	452	565	522
14	29	354	377	514	468	598
27	139	133	244	478	498	568
40	185	124	442	519	526	550
56	89	203	404	478	526	542
112	282	165	347	480	505	584
77	6	310	279	467	444	555
54	98	175	450	496	393	548
13	190	276	396	482	456	531
59	103	188	346	472	486	458
58	277	166	451	424	579	498
33	306	41	242	509	412	540
37	19	225	335	444	536	580
68	28	104	422	444	366	453
10	283	75	446	363	477	517
49	36	217	212	512	81	534
89	89	105	209	261	471	569
51	263	42	425	164	499	543
52	203	120	404	445	188	552
19	134	232	434	460	383	445
16	143	196	324	443	567	547
68	156	152	306	437	523	523
76	103	264	449	445	403	513
42	272	28	358	435	514	545
47	151	185	352	402	530	572
40	143	87	357	511	530	419
40	133	294	355	508	211	565
35	108	219	361	69	443	523
71	109	31	417	485	368	580
69	201	233	206	440	315	431
38	164	80	417	459	538	524
49	94	19	260	395	480	577
80	50	185	202	508	91	547
40	164	122	438	400	418	508
75	301	190	444	315	516	528
97	155	179	394	377	288	534
37	128	70	414	473	358	547
26	285	176	430	450	414	564
11	130	247	427	521	245	480
74	177	152	411	425	209	467
29	108	136	78	496	284	556
20	182	106	97	504	555	523
25	77	271	369	447	507	542
22	231	212	176	365	457	519
68	49	140	367	427	546	560
63	80	198	361	153	414	555
59	136	79	400	476	449	502
48	195	107	323	466	394	498
113	164	271	360	504	457	527
56	214	186	273	344	374	532
116	344	105	24	523	403	571
123	162	201	392	465	472	520
48	87	115	325	333	459	590
33	213	126	249	510	488	538
48	61	103	446	491	376	503
101	140	263	279	496	451	574
43	41	78	343	347	131	535
20	28	134	415	438	306	549
31	147	140	296	511	469	548
27	44	175	236	470	515	530
27	118	257	462	507	469	529
66	103	271	401	459	562	574
62	94	140	292	517	5	495
45	139	184	399	493	447	515
11	155	171	414	486	401	480
8	190	166	355	499	530	401
17	306	283	129	329	477	541
137	70	158	127	442	492	530
116	334	244	339	379	498	574
46	64	261	425	474	516	493
148	134	223	450	499	523	458
40	39	197	94	497	494	571
17	50	270	426	439	372	524
136	154	191	83	505	490	553
66	132	208	286	463	544	531
32	56	273	360	259	437	532
28	140	112	230	488	527	575
91	104	40	372	119	535	493
23	60	336	307	434	502	562
16	22	206	463	488	448	497
10	82	215	410	458	568	523
53	255	6	400	500	522	514
37	91	222	424	508	516	527
26	119	158	427	442	529	470
80	151	89	433	484	527	490
43	57	272	388	529	420	531
12	220	219	190	529	348	536
87	80	299	371	308	482	554
44	380	276	383	433	512	427
111	49	241	310	263	530	530
56	321	236	404	120	303	555
48	220	161	427	414	283	561
24	197	172	281	448	514	547
102	93	235	439	494	513	546
10	76	215	403	444	331	589
21	233	264	430	450	460	501
62	138	261	338	491	530	521
40	217	38	432	466	526	569
22	42	34	170	320	208	563
44	338	101	198	426	526	604
78	180	88	369	500	394	521
62	230	126	261	496	496	451
23	181	219	319	512	465	572
50	93	59	385	453	541	574
92	94	138	427	492	439	586
93	71	238	271	488	498	526
24	143	199	177	476	516	496
26	234	222	415	432	399	580
53	36	174	447	338	373	496
98	139	213	396	465	508	560
18	156	159	242	524	386	532
15	112	278	169	442	559	599
49	280	253	347	500	465	529
14	290	11	374	227	520	561
40	179	263	192	382	550	532
34	158	56	445	419	466	543
87	44	241	383	81	90	496
40	208	252	384	442	533	520
41	89	182	422	468	543	547
47	51	201	296	248	535	559
67	71	238	454	500	54	403
33	307	191	333	441	559	558
38	102	117	271	475	385	544
66	60	232	456	418	297	504
75	36	152	441	494	520	522
27	154	189	339	430	450	502
39	88	206	412	399	464	587
28	152	176	415	420	536	567
54	108	33	411	453	527	530
40	172	104	369	469	498	554
62	430	101	405	194	547	517
86	228	119	436	476	387	531
40	275	42	275	514	548	461
39	140	192	147	444	474	530
76	70	153	156	514	457	488
6	212	249	370	500	380	554
37	195	302	371	518	475	511
36	341	39	364	473	522	556
26	21	191	423	476	357	536
9	88	114	432	449	528	570
34	111	186	390	450	506	515
65	175	190	263	484	560	540
41	39	119	408	531	461	526
21	228	238	423	369	513	547
46	86	100	379	397	536	542
29	83	240	34	490	440	548
103	104	136	429	442	409	568
29	214	191	139	510	483	505
28	183	231	429	348	261	533
23	189	261	399	473	215	517
36	104	75	367	371	439	538
39	63	54	31	489	444	536
27	145	265	400	470	286	553
74	119	169	365	454	405	505
34	397	24	149	122	397	527
80	87	85	456	355	498	537
47	350	202	146	99	570	513
48	119	169	428	538	210	522
29	62	108	448	490	496	525
68	170	286	315	386	539	499
17	162	214	262	487	424	360
85	403	216	303	358	527	546
7	168	34	394	231	516	493
43	371	107	457	396	386	479
94	169	229	417	399	528	5
31	128	17	316	483	313	566
28	67	125	415	473	254	545
71	132	57	424	509	465	512
34	307	151	290	403	120	494
46	92	167	334	357	563	528
65	174	184	342	524	287	549
103	364	228	363	371	499	527
43	50	41	361	509	292	516
48	90	90	379	475	482	579
14	187	145	413	498	548	568
78	57	134	415	492	463	534
42	95	31	374	469	543	522
34	104	258	374	471	368	544
88	203	145	439	451	390	528
60	79	250	431	519	525	525
14	187	120	451	352	498	547
128	88	226	63	461	330	504
56	67	211	440	479	464	488
62	127	171	428	510	488	565
29	155	132	399	486	557	571
36	56	182	332	473	534	546
87	260	253	445	437	472	504
51	185	232	424	435	372	525
65	116	229	449	445	120	619
127	288	172	54	321	526	481
107	232	30	378	487	480	503
66	63	218	267	508	506	578
82	67	235	342	355	569	504
96	115	61	391	470	335	553
13	181	224	281	462	527	565
77	176	38	329	381	524	547
25	6	125	240	477	458	575
24	86	340	215	475	522	575
84	199	253	428	491	350	487
27	134	179	424	176	430	537
40	71	232	411	472	404	513
37	164	234	331	463	521	492
31	380	198	454	503	493	528
52	155	289	382	483	530	558
27	54	255	246	374	142	590
33	107	280	221	429	493	504
8	207	279	371	398	577	514
60	47	260	276	335	522	377
80	111	234	451	501	407	538
18	81	209	422	411	366	536
46	151	193	250	465	144	520
44	263	283	163	465	522	551
57	232	175	451	491	519	510
134	126	40	302	155	462	573
50	194	176	419	421	390	542
97	47	236	192	454	127	546
23	337	228	83	405	334	466
42	151	96	320	482	514	464
13	58	25	288	513	422	567
22	113	282	255	466	283	537
50	70	275	164	441	426	558
58	243	112	215	491	535	573
59	95	102	368	469	579	519
26	112	14	429	389	491	541
71	31	252	435	468	577	604
28	60	71	395	416	285	510
16	107	78	400	506	399	555
34	91	195	271	512	499	546
44	111	250	312	124	454	525
28	174	33	446	492	431	523
36	378	304	89	476	514	578
43	94	199	158	435	470	502
62	138	209	367	466	321	522
72	111	102	363	464	510	530
37	365	164	462	484	440	550
33	54	182	291	433	511	500
44	105	178	264	516	27	541
34	244	276	417	106	502	371
98	433	241	358	515	519	456
23	127	146	366	432	582	516
54	141	313	348	503	456	516
70	63	199	340	502	501	550
51	106	73	379	438	472	426
90	376	208	400	499	557	533
12	91	166	422	450	465	530
13	104	228	430	448	314	559
33	92	67	226	375	549	549
93	139	152	345	508	521	511
16	233	219	34	398	376	492
50	126	207	342	363	246	589
43	65	150	381	527	440	537
79	241	268	393	420	492	579
22	299	196	443	462	430	514
19	75	280	270	330	343	528
17	117	223	341	370	461	556
52	48	268	374	460	372	579
41	35	230	441	432	428	527
132	59	231	227	407	529	515
46	288	191	234	467	472	561
30	116	31	222	498	491	494
80	32	171	262	267	541	537
55	83	132	442	470	527	551
65	211	166	440	456	450	466
32	40	241	434	416	523	515
41	95	131	448	403	564	507
47	120	276	290	471	298	569
110	73	177	280	468	490	537
56	129	225	361	499	545	532
105	296	215	424	509	525	493
38	67	241	409	504	481	541
12	45	86	395	333	523	541
87	34	165	393	358	530	565
41	358	70	445	420	485	530
83	296	199	398	478	560	508
47	65	153	429	482	464	514
24	341	178	438	383	381	450
49	47	21	42	468	501	571
42	183	251	431	228	443	545
42	422	96	416	450	526	537
45	121	116	402	439	184	510
72	73	207	335	371	510	542
152	18	249	400	462	396	547
64	347	254	132	388	523	496
43	198	35	172	416	367	533
17	119	207	439	487	535	542
36	201	240	451	517	496	526
82	47	55	401	260	509	544
75	81	269	423	465	446	429
25	131	193	370	491	509	544
82	94	167	160	215	449	575
48	49	209	393	420	241	576
21	56	217	388	263	420	522
29	278	148	329	324	576	497
36	130	232	8	458	519	548
21	186	97	244	504	180	537
65	38	203	451	510	243	544
18	127	291	443	453	559	568
62	87	92	205	427	571	510
13	60	247	407	361	432	563
40	227	163	409	489	351	527
58	58	208	373	383	436	553
70	26	231	109	433	477	508
15	150	104	444	468	476	496
38	248	164	395	481	483	455
89	86	240	247	498	528	547
43	139	90	74	452	420	533
40	251	76	417	430	391	565
36	378	205	225	330	557	598
57	123	247	404	477	455	554
19	91	32	197	462	445	552
43	115	241	130	487	530	536
41	65	108	316	380	462	531
120	82	237	426	382	10	565
39	126	202	343	462	499	491
37	23	253	168	332	475	550
71	80	218	462	483	557	592
63	69	216	432	450	77	469
85	41	68	356	438	527	549
32	70	143	323	487	324	525
45	45	166	446	519	570	514
82	144	43	106	532	481	480
17	250	98	433	410	521	585
48	91	149	294	491	507	472
24	330	201	322	432	325	487
38	95	263	335	488	551	529
44	209	6	363	422	443	554
86	206	231	130	497	314	540
110	119	182	358	478	308	577
16	283	287	370	320	437	559
49	221	5	310	467	459	574
62	78	242	452	471	292	529
17	73	229	426	471	486	593
60	158	169	409	442	512	546
33	141	224	407	498	500	525
40	114	125	178	518	466	510
24	206	230	124	504	527	550
29	362	183	5	430	511	540
33	188	271	365	466	418	539
56	309	223	437	453	562	536
37	155	114	420	500	446	567
58	155	118	383	460	531	488
19	19	232	419	473	527	537
28	196	107	399	486	307	545
47	46	20	298	520	291	515
83	134	176	337	464	325	562
36	337	241	427	504	539	535
67	93	284	416	470	555	553
70	6	181	355	433	562	541
83	75	166	409	515	470	569
80	72	69	392	482	501	496
59	316	184	425	505	546	576
59	288	38	164	499	204	585
59	204	240	359	470	474	514
48	228	223	333	525	217	588
41	153	232	360	485	11	527
73	173	184	291	442	295	531
79	133	145	427	511	427	511
52	23	296	399	292	360	502
90	93	75	442	451	494	550
63	72	251	236	521	406	434
18	218	199	308	446	432	534
143	322	162	437	457	459	542
66	108	262	338	512	471	517
26	64	190	401	492	484	566
34	138	147	417	444	336	538
121	318	185	437	438	512	542
31	46	179	435	513	290	525
55	166	237	384	491	221	507
28	30	186	343	484	515	539
55	313	23	132	416	554	514
66	238	278	445	406	410	531
75	41	190	344	463	506	463
30	195	237	313	425	506	469
48	53	163	311	441	299	521
21	260	225	442	431	521	474
9	47	101	378	471	505	527
13	257	217	372	463	409	597
21	145	203	366	432	345	85
29	226	183	302	505	529	554
30	28	148	372	474	486	537
55	179	185	445	489	462	550
49	190	192	304	429	465	532
61	168	208	92	202	567	531
27	195	151	392	468	543	476
73	152	233	429	469	418	542
61	90	83	413	358	482	523
22	128	193	161	539	436	572
71	77	186	233	484	588	501
68	123	190	414	499	483	580
25	100	20	446	374	355	545
31	125	133	292	505	430	551
84	94	170	423	479	327	556
74	190	66	386	451	574	537
30	52	204	144	375	435	503
95	57	276	409	475	508	540
62	109	145	355	226	481	521
41	383	222	130	498	416	575
64	50	263	431	502	190	571
26	81	190	328	346	496	547
196	85	153	305	434	537	541
19	251	247	170	472	411	629
50	77	12	405	448	283	472
54	160	127	205	499	482	505
44	78	117	185	518	406	581
56	42	232	383	497	486	501
57	92	167	366	431	457	535
88	238	70	261	466	558	433
62	110	279	414	475	503	581
28	142	38	446	130	362	543
18	162	122	421	481	535	532
115	291	227	415	494	436	508
82	75	168	426	408	477	434
35	43	196	389	440	475	460
23	190	269	399	385	464	585
21	128	245	450	461	419	543
42	145	181	377	417	325	495
35	235	139	388	505	547	541
40	103	170	405	512	494	569
21	60	57	273	459	507	521
57	248	185	434	334	447	549
9	298	257	385	486	491	491
39	98	186	259	486	446	547
31	117	212	377	514	514	519
34	234	293	168	414	564	483
69	64	175	69	438	536	517
24	191	358	92	467	515	555
75	10	161	200	305	528	458
44	198	160	422	430	367	528
45	121	45	417	476	505	497
50	290	127	303	455	506	517
36	168	184	304	465	510	482
50	41	253	383	488	341	520
76	168	143	437	479	527	464
58	293	251	424	494	582	528
96	94	243	386	515	563	457
52	123	275	437	507	440	446
45	308	298	365	485	484	507
78	202	171	315	301	356	537
33	57	70	358	474	444	561
53	100	248	405	426	152	542
57	198	17	237	465	535	563
22	25	220	423	387	443	579
169	48	96	427	378	386	526
50	438	209	439	303	400	549
19	131	244	350	524	490	523
27	112	80	397	180	495	483
105	157	218	408	486	509	466
44	174	189	458	474	322	494
22	275	22	320	383	338	510
32	239	178	354	470	418	451
42	279	243	213	400	363	564
48	201	103	444	514	486	561
47	279	113	285	105	449	609
47	153	207	84	482	469	533
67	123	85	259	383	513	560
50	78	213	320	343	327	506
35	204	253	350	495	285	566
23	314	221	279	445	538	486
68	126	254	436	418	462	560
54	312	315	63	437	503	513
53	128	196	427	487	459	463
63	225	135	397	232	325	514
26	40	109	407	515	264	508
84	123	20	340	383	514	556
84	31	79	302	426	521	493
25	82	49	396	444	542	554
56	150	181	257	453	515	523
86	297	165	295	446	441	546
29	173	93	269	491	513	563
40	41	137	189	450	515	516
38	63	195	392	459	516	516
26	438	226	394	504	552	513
27	283	287	138	428	521	498
33	42	224	386	471	510	496
54	39	248	307	429	599	546
65	257	263	416	513	538	549
119	99	97	141	486	501	566
10	49	133	421	510	493	498
75	145	231	257	476	492	523
33	87	251	388	497	562	530
49	75	211	148	497	420	573
43	183	209	417	364	426	524
57	281	217	257	393	515	493
27	326	101	139	495	398	558
132	124	31	430	483	490	520
19	79	178	398	298	477	444
60	61	168	392	124	485	507
19	88	199	386	377	537	558
20	122	247	239	498	512	527
27	124	225	462	390	397	506
138	68	213	411	505	430	538
24	180	316	470	484	521	541
73	249	171	228	410	543	543
26	68	266	415	282	517	564
140	17	229	427	352	536	549
106	195	229	216	485	365	567
49	260	193	364	458	510	537
35	63	183	349	436	440	458
67	164	254	443	516	504	481
31	88	205	388	341	515	534
36	305	247	202	435	566	503
30	37	127	437	394	489	505
16	299	136	440	518	470	507
38	273	205	258	391	461	531
29	110	227	101	323	217	580
27	135	118	411	471	537	573
26	174	265	427	477	439	543
132	15	225	284	413	297	505
139	76	282	383	316	5	517
109	134	190	342	434	430	594
38	185	281	384	493	424	556
51	103	245	386	490	412	569
34	158	276	243	485	523	564
12	89	159	279	292	435	609
62	105	254	223	395	442	578
35	84	156	419	507	488	599
131	177	246	413	413	351	596
49	164	233	383	460	563	555
46	127	243	162	491	487	566
32	137	260	424	315	562	491
91	51	51	393	497	457	564
13	50	158	297	507	510	541
34	171	297	416	333	530	556
60	100	145	329	454	517	582
40	245	21	439	421	584	577
70	79	83	365	462	196	526
44	148	204	160	159	523	558
44	153	178	376	321	491	539
26	82	129	367	487	507	590
73	184	252	394	391	531	527
20	230	179	442	486	500	537
31	298	210	314	452	151	492
70	153	348	391	439	441	518
156	167	96	275	289	519	420
63	307	300	457	478	421	534
52	230	285	369	380	401	582
76	104	132	357	370	533	520
38	73	125	426	428	241	486
35	67	210	322	454	200	519
69	104	229	445	328	463	550
36	232	201	428	444	356	572
57	82	271	412	521	525	535
18	43	45	132	501	511	546
102	186	5	416	488	390	524
17	229	30	106	404	481	519
44	155	86	390	484	521	554
27	290	305	339	342	455	572
